# Supplementary material for: Decoding the landscape of bispecific antibodies in breast cancer: insights from a comprehensive trial analysis
Source: Front Immunol. 2026 Jun 9;17:1851581. doi: 10.3389/fimmu.2026.1851581 (PMC13287128; doi:10.3389/fimmu.2026.1851581)
Supplement: Supplementary file 2 [file Table1.xlsx]

## Sheet: Results
Trial ID	Protocol/Trial ID	Trial Title	Trial Phase	Trial Status	Therapeutic Area	Disease	Patient Segment	MeSH Term	Record Type	Sponsor/Collaborator	Sponsor/Collaborator Role	Sponsor/Collaborator Type	Sponsor/Collaborator: Parent HQ Country	Sponsor/Collaborator: Parent HQ State	Sponsor/Collaborator: Parent HQ City	Sponsor/Collaborator: Parent HQ Postal Code	Primary Tested Drug	Primary Tested Drug: Mechanism Of Action	Primary Tested Drug: Target	Primary Tested Drug: Therapeutic Class	Primary Tested Drug: Drug Type	Other Tested Drug	Other Tested Drug: Mechanism Of Action	Other Tested Drug: Target	Other Tested Drug: Therapeutic Class	Other Tested Drug: Drug Type	Oncology Biomarker	Oncology Biomarker Common Use(s)	Trial Objective	Primary Endpoint	Primary Endpoint Group	Primary Endpoint Details	Secondary/Other Endpoint	Secondary/Other Endpoint Group	Secondary/Other Endpoint Details	Start Date	Start Date Type	Enrollment Duration (Mos.)	Enrollment Duration Type	Enrollment Close Date	Enrollment Close Date Type	Treatment Duration (Mos.)	Treatment Duration Type	Primary Completion Date	Primary Completion Date Type	Full Completion Date	Full Completion Date Type	Primary Endpoints Reported Date	Primary Endpoints Reported Date Type
657381	ChiCTR2500107837 TrialTroveID-657381	Phase II, Single-Arm, Prospective, Single-Center Study of QL1706 Combined with Trastuzumab, Pertuzumab, and Albumin-Bound Paclitaxel as Neoadjuvant Therapy in HER2-Positive Breast Cancer Patients	II	Planned	Oncology	Oncology: Breast	Estrogen receptor positive; HER2 positive; Neoadjuvant; PD-1 Naive; Progesterone receptor positive; Stage II; Stage III	Breast Neoplasms	Trialtrove	(Other Hospital/Academic/Medical Center) Qilu Pharmaceutical Co.	Sponsor Sponsor	Academic Industry, all other pharma	China		Jinan	250104	iparomlimab + tuvonralimab	PD-1 antagonist; CTLA4 antagonist; Immuno-oncology therapy; Immune checkpoint inhibitor	cytotoxic T-lymphocyte associated protein 4; programmed cell death 1	Anticancer, immunological	Biological > Protein > Antibody > Bispecific antibody; Biological > Protein > Antibody > Human monoclonal antibody; Biological > Protein > Antibody > Humanized monoclonal antibody; Biological > Protein > Antibody > Monoclonal antibody, other	trastuzumab pertuzumab nab-paclitaxel	ErbB-2 antagonist ErbB-2 antagonist; ErbB-2 tyrosine kinase inhibitor Beta tubulin inhibitor; Microtubule stimulant; Taxane	erb-b2 receptor tyrosine kinase 2; LDL receptor related protein 1 epidermal growth factor receptor; erb-b2 receptor tyrosine kinase 2 tubulin beta class I	Anticancer, immunological Anticancer, immunological Anticancer, other; Cardiovascular	Biological > Protein > Antibody > Humanized monoclonal antibody; Biological > Protein > Antibody > Monoclonal antibody, other Biological > Protein > Antibody > Humanized monoclonal antibody; Biological > Protein > Antibody > Monoclonal antibody, other Reformulation > Optimized reformulation > Nanoparticle optimized; Small molecule > Synthetic small molecule	albumin; ERBB2	Diagnostic; Predictive; Predisposing; Prognostic	To evaluate the efficacy of neoadjuvant QL1706 in combination with trastuzumab plus pertuzumab dual-target therapy and nab-paclitaxel in patients with HER2-positive breast cancer.	Complete response	Efficacy > Clinical Response/Remission	Primary Objective: To evaluate the efficacy of neoadjuvant QL1706 in combination with trastuzumab plus pertuzumab dual-target therapy and nab-paclitaxel in patients with HER2-positive breast cancer. Type: Primary indicator Total Pathological Complete Response (tpCR) Rate	Adverse Events Overall response rate Resection rate Safety and Tolerability Serious Adverse Event Treatment Emergent Adverse Events	Safety/Toxicity > Adverse Drug Reactions Efficacy > Clinical Response/Remission Efficacy > Clinical Response/Remission Safety/Toxicity > Safety/Tolerability Safety/Toxicity > Serious Adverse Events Safety/Toxicity > Adverse Drug Reactions	Secondary Objective: To assess the safety of neoadjuvant QL1706 in combination with trastuzumab plus pertuzumab dual-target therapy and nab-paclitaxel in patients with HER2-positive breast cancer. Exploratory Objective: To explore the potential associations between efficacy and biomarkers, including tumor-infiltrating lymphocytes (TILs), PD-L1 expression, and hormone-receptor expression levels. T…	2025-04-30	Anticipated	23.01	Anticipated	2027-03-31	Anticipated	25.02	Anticipated	2029-04-30	Anticipated
657106	CTR20253136 MHB036C-E-202 NCT07130383 TrialTroveID-657106	An Open-label Phase II Clinical Study of MHB036C for Injection Combined With MHB039A for Injection in Patients With Advanced Breast Cancer or Other Advanced Malignant Solid Tumors	II	Planned	Oncology	Oncology: Breast; Oncology: Unspecified Solid Tumor	Line of therapy N/A; Stage III; Stage IV	Breast Neoplasms; Neoplasms	Trialtrove	Mingren Pharmaceutical Co./Minghui Pharmaceutical (Hangzhou) Co.	Sponsor	Industry, all other pharma	China		Shanghai	201114	MHB-036C MHB-039A	DNA topoisomerase I inhibitor; DNA topoisomerase inhibitor; Immuno-oncology therapy Vascular endothelial growth factor receptor antagonist; PD-1 antagonist; Immuno-oncology therapy; Immune checkpoint inhibitor	DNA topoisomerase I; tumor associated calcium signal transducer 2 programmed cell death 1; vascular endothelial growth factor A	Anticancer, immunological Anticancer, immunological	Biological > Protein > Antibody > Antibody-drug conjugate; Small molecule > Synthetic small molecule Biological > Protein > Antibody > Bispecific antibody; Biological > Protein > Antibody > Monoclonal antibody, other						TACSTD2	Diagnostic; Predictive; Prognostic	To evaluate the safety, tolerability, pharmacokinetics (PK), and efficacy of MHB036C and MHB039A combination therapy. CFDA To evaluate MHB036C for injection combined with MHB039A for injection is used to treat patients with advanced breast cancer and other malignant tumors. To evaluate the safety and efficacy of injectable MHB036C in combination with MHB039A in advanced breast cancer and other ma…	Overall response rate Response evaluation criteria in solid tumors Safety and Tolerability	Efficacy > Clinical Response/Remission Efficacy > Clinical Response/Remission Safety/Toxicity > Safety/Tolerability	Primary Outcome Measures (Dose-Expansion Stage): Objective tumor response (ORR) determined by investigators according to RECIST v1.1 [Time Frame: Baseline up until documented progressive disease, death, lost to follow-up, or withdrawal by the participant, up to approximately 5 years] Objective tumor response for target lesions will be assessed by imaging/measurement compared with the overall tumo…	Adverse Events Area under the curve score Clinical benefit rate Cmax Common Terminology Criteria for Adverse Events Duration of overall response Immunogenicity (other timeframe) Immunogenicity Overall response rate - duration Overall response rate Overall survival Plasma concentration Progression-free survival Progressive disease rate Response evaluation criteria in solid tumors Safety and Tolera…	Safety/Toxicity > Adverse Drug Reactions Pharmacokinetics/Pharmacodynamics > PK/PD Efficacy > Clinical Response/Remission Pharmacokinetics/Pharmacodynamics > PK/PD Safety/Toxicity > Adverse Drug Reactions Efficacy > Clinical Response/Duration Efficacy > Immunological Response Safety/Toxicity > Adverse Drug Reactions Efficacy > Clinical Response/Remission Efficacy > Clinical Response/Remission Eff…	Secondary Outcome Measures Duration of response (DOR) determined by investigators according to RECIST v1.1 [Time Frame: Baseline up until documented progressive disease, death, lost to follow-up, or withdrawal by the participant, up to approximately 5 years] DoR was defined as the period from the first occurrence of CR or PR to PD or death from any cause. If no PD or death after CR/PR, the cut-of…	2025-09-01	Anticipated							2029-08-01	Anticipated	2031-08-01	Anticipated
654529	D7350C00001 NCT07115043 TrialTroveID-654529	A Phase I/II Open-label Dose Escalation and Expansion Study to Evaluate the Safety, Pharmacokinetics, Pharmacodynamics, and Efficacy of AZD6750, a CD8 Guided IL-2 Agent Alone and in Combination With Other Anti-cancer Agents in Participants With Select Advanced or Metastatic Solid Tumors	I/II	Open	Oncology	Oncology: Breast; Oncology: Esophageal; Oncology: Gastric; Oncology: Head/Neck; Oncology: Lung, Non-Small Cell; Oncology: Melanoma; Oncology: Neuroendocrine; Oncology: Ovarian; Oncology: Renal; Oncology: Skin, Squamous Cell Carcinoma (cSCC)	First line; HER2 negative; High-grade; Line of therapy N/A; Merkel; Metastatic; PD-L1 Positive; Second line; Serous; Squamous Cell; Stage II; Stage III; Stage IV; Triple receptor negative	Breast Neoplasms; Carcinoma; Carcinoma, Merkel Cell; Carcinoma, Non-Small-Cell Lung; Carcinoma, Renal Cell; Carcinoma, Squamous Cell; Esophageal Neoplasms; Head and Neck Neoplasms; Kidney Neoplasms; Melanoma; Neuroendocrine Tumors; Ovarian Neoplasms; Squamous Cell Carcinoma of Head and Neck; Stomach Neoplasms; Triple Negative Breast Neoplasms; Wilms Tumor	Trialtrove	AstraZeneca	Sponsor	Industry, Top 20 Pharma	United Kingdom		Cambridge	CB2 0AA	rilvegostomig AZD-6750	PD-1 antagonist; TIGIT receptor antagonist; Immuno-oncology therapy; Immune checkpoint inhibitor Interleukin 2 agonist; Immuno-oncology therapy	programmed cell death 1; T cell immunoreceptor with Ig and ITIM domains interleukin 2	Anticancer, immunological Anticancer, immunological	Biological > Protein > Antibody > Bispecific antibody Biological > Protein						CD8A; ERBB2	Diagnostic; Predictive; Predisposing; Prognostic	A study to investigate safety of AZD6750 in adult Participants with select advanced or metastatic solid tumors	Maximum tolerated dose Safety and Tolerability	Safety/Toxicity > Safety/Tolerability Safety/Toxicity > Safety/Tolerability	Safety- Part 1A & Part 2A (dose escalation) and Part 2B (dose expansion) [Time Frame: Measured from the informed consent until Day 90 post-last dose.] To assess the safety and tolerability, characterize the DLTs, and determine the MTD and RP2D(s) of AZD6750 as a single agent and in combination with other anti-cancer agents as specified in each respective module Efficacy- Part 2B only (dose expans…	Area under the curve score Cmax Cmin Elimination half-life Immunogenicity (other timeframe) Immunogenicity Plasma concentration Tmax	Pharmacokinetics/Pharmacodynamics > PK/PD Pharmacokinetics/Pharmacodynamics > PK/PD Pharmacokinetics/Pharmacodynamics > PK/PD Pharmacokinetics/Pharmacodynamics > PK/PD Efficacy > Immunological Response Safety/Toxicity > Adverse Drug Reactions Pharmacokinetics/Pharmacodynamics > PK/PD Pharmacokinetics/Pharmacodynamics > PK/PD	Pharmacodynamic- Part 1A & Part 2A (dose escalation) and Part B (dose expansion) [Time Frame: Measured with baseline and On-treatment biopsy. On-treatment biopsy is planned during Cycle 2 during Cycle 2 (each cycle is 28 days or 21 days depending on Module/dosing schedule)] To assess immunomodulatory biomarker PD-L1 at baseline and on treatment as a single agent and in combination with other anti…	2025-07-29	Actual							2029-04-09	Anticipated	2029-04-09	Anticipated
654491	NCT07113964 QLMA-BC-IIT-002 TrialTroveID-654491	QUEEN-OSCAR: A Prospective, Multicenter, Single-arm, Phase II Study of QL1706 in Combination With Olaparib in Previously Treated HER2-negative Breast Cancer Patients With Homologous Recombination Deficiency (HRD)	II	Planned	Oncology	Oncology: Breast	Estrogen receptor positive; Fourth line or greater; HER2 negative; PD-1 Naive; PD-L1 Naive; Progesterone receptor positive; Second line; Stage III; Stage IV; Third line; Triple receptor negative	Breast Neoplasms	Trialtrove	(Other Hospital/Academic/Medical Center)	Sponsor	Academic					olaparib iparomlimab + tuvonralimab	Poly ADP ribose polymerase 1 inhibitor; Poly ADP ribose polymerase 2 inhibitor; Poly ADP ribose polymerase 3 inhibitor; Poly ADP ribose polymerase inhibitor PD-1 antagonist; CTLA4 antagonist; Immuno-oncology therapy; Immune checkpoint inhibitor	poly(ADP-ribose) polymerase 1; poly(ADP-ribose) polymerase 2 cytotoxic T-lymphocyte associated protein 4; programmed cell death 1	Anticancer, other; Cardiovascular Anticancer, immunological	Small molecule; Small molecule > Synthetic small molecule Biological > Protein > Antibody > Bispecific antibody; Biological > Protein > Antibody > Human monoclonal antibody; Biological > Protein > Antibody > Humanized monoclonal antibody; Biological > Protein > Antibody > Monoclonal antibody, other						BRCA1; EGFR; ERBB2	Diagnostic; Early Detection; Predictive; Predisposing; Prognostic; Risk Assesment	This study will evaluate the safety and efficacy of QL1706 and Olaparib in human epidermal growth factor receptor 2 (HER2)-negative unresectable and/or metastatic breast cancer who had received 2-4 line of prior systematic therapy.	Progression-free survival	Efficacy > Survival	Progression-free Survival (PFS) [Time Frame: Up to approximately 3 years] PFS is defined as the time from the participant's first dose of study treatment to the first date of either disease progression or death, whichever occurs first.				2025-08-30	Anticipated							2027-03-30	Anticipated	2029-03-30	Anticipated
652490	EmpowHER 208 EUCT number: 2025-523204-68-00 JZP598-208 NCT07102381 TrialTroveID-652490	A Phase 2, Randomized, Multicenter, Open-label Neoadjuvant Study Evaluating Zanidatamab in Combination With Chemotherapy in Participants With HER2-positive Breast Cancer	II	Planned	Oncology	Oncology: Breast	Adjuvant; EGFR; HER2 positive; Neoadjuvant; Stage II; Stage III	Breast Neoplasms	Trialtrove	Jazz Pharmaceuticals	Sponsor	Industry, all other pharma	Ireland		Dublin	D04 E5W7	zanidatamab	ErbB-2 antagonist	erb-b2 receptor tyrosine kinase 2	Anticancer, immunological	Biological > Protein > Antibody > Bispecific antibody; Biological > Protein > Antibody > Monoclonal antibody, other	docetaxel trastuzumab pertuzumab paclitaxel, ANP Technologies Camrelizumab; apatinib; carboplatin; etoposide	Tubulin inhibitor; Taxane; Tubulin polymerization inhibitor ErbB-2 antagonist ErbB-2 antagonist; ErbB-2 tyrosine kinase inhibitor Beta tubulin inhibitor; Microtubule stimulant; Taxane; Tubulin polymerization inhibitor	tubulin beta class I erb-b2 receptor tyrosine kinase 2; LDL receptor related protein 1 epidermal growth factor receptor; erb-b2 receptor tyrosine kinase 2 epidermal growth factor receptor; erb-b2 receptor tyrosine kinase 2; tubulin beta class I	Anticancer, other Anticancer, immunological Anticancer, immunological Anticancer, other	Small molecule; Small molecule > Semisynthetic small molecule Biological > Protein > Antibody > Humanized monoclonal antibody; Biological > Protein > Antibody > Monoclonal antibody, other Biological > Protein > Antibody > Humanized monoclonal antibody; Biological > Protein > Antibody > Monoclonal antibody, other Biological > Protein > Antibody > Monoclonal antibody, other; Natural product > Plant…	EGFR; ERBB2	Diagnostic; Predictive; Predisposing; Prognostic	The purpose of this study is to see if zanidatamab is safe and effective, when combined with chemotherapy, in treating people who has Human Epidermal Growth Factor Receptor 2 (HER2)-positive, early-stage breast cancer	Complete response	Efficacy > Clinical Response/Remission	Number of participants with pCR [Time Frame: Up to 8 months] Pathologic complete response (pCR) is defined as lacking all signs of cancer in the tissue samples removed in the breast or axilla (armpit) during surgery or biopsy after study treatment	Adverse Events Complete response Event-free survival Overall survival Patient-Reported Outcomes version of the Common Terminology Criteria for Adverse Events Recurrence Treatment Emergent Adverse Events	Safety/Toxicity > Adverse Drug Reactions Efficacy > Clinical Response/Remission Efficacy > Survival Efficacy > Survival Safety/Toxicity > Adverse Events (Patient Reported Outcomes) Efficacy > Clinical Response/Remission Safety/Toxicity > Adverse Drug Reactions	Number of participants with Pathologic response by Residual Cancer Burden (RCB) classification [Time Frame: Up to 8 months] Number of Participants with Treatment-emergent Adverse Events (TEAEs) [Time Frame: Up to 23 months] Number of Participants Discontinuing Study Treatment Due to TEAEs [Time Frame: Up to 23 months] Number of participants that completed breast conservation surgery (BCS) [Time F…	2025-09-01	Anticipated							2028-01-01	Anticipated	2030-08-01	Anticipated
647428	BNT326-01 EUCT Number: 2024-517261-16-00 NCT07070232 TrialTroveID-647428	A Phase I/II, Open-label, Adaptive Two-part Trial to Evaluate the Safety, Efficacy, Optimal Dose and Pharmacokinetics of BNT326 as Monotherapy and in Combination With Cancer Immunotherapies in Participants With Advanced Solid Tumors	I/II	Open	Oncology	Oncology: Bile Duct (Cholangiocarcinoma); Oncology: Breast; Oncology: Endometrial; Oncology: Gallbladder; Oncology: Liver; Oncology: Lung, Non-Small Cell; Oncology: Melanoma; Oncology: Neuroendocrine; Oncology: Pancreas; Oncology: Renal	Adenocarcinoma; BRAF; Distal; EGFR; Estrogen receptor positive; Fourth line or greater; Gastrointestinal; HER2 negative; High-grade; Hilar; Intrahepatic; Large Cell; Low-grade; Ocular; Other; Pancreatic; PD-1 Refractory; PD-L1 Positive; PD-L1 Refractory; Progesterone receptor positive; Pulmonary; Second line; Squamous Cell; Stage III; Stage IV; Third line	Bile Duct Neoplasms; Breast Neoplasms; Carcinoma, Non-Small-Cell Lung; Carcinoma, Renal Cell; Cholangiocarcinoma; Endometrial Neoplasms; Gallbladder Neoplasms; Kidney Neoplasms; Liver Neoplasms; Melanoma; Neuroendocrine Tumors; Pancreatic Neoplasms; Wilms Tumor	Trialtrove	BioNTech BioNTech/Biotheus MediLink Therapeutics (Suzhou) Co.	Sponsor Collaborator Collaborator	Industry, all other pharma Industry, all other pharma Industry, all other pharma	Germany Germany China		Mainz Mainz Suzhou	D-55131 D-55131	BNT-327 YL-202	Vascular endothelial growth factor receptor antagonist; PD-L1 antagonist; Immuno-oncology therapy; Immune checkpoint inhibitor ErbB-3 antagonist; DNA topoisomerase I inhibitor	CD274 molecule; vascular endothelial growth factor A DNA topoisomerase I; erb-b2 receptor tyrosine kinase 2; erb-b2 receptor tyrosine kinase 3	Anticancer, immunological Anticancer, other	Biological > Protein > Antibody > Bispecific antibody; Biological > Protein > Antibody > Monoclonal antibody, other Biological > Protein > Antibody > Antibody-drug conjugate; Biological > Protein > Antibody > Monoclonal antibody, other; Small molecule > Synthetic small molecule	itraconazole paroxetine	Cell wall synthesis inhibitor; Sterol demethylase inhibitor 5 Hydroxytryptamine uptake inhibitor	sterol demethylase, Aspergillus fumigatus; sterol demethylase, Blastomyces dermatitidis; sterol demethylase, Candida albicans; sterol demethylase, Histoplasma capsulatum solute carrier family 6 member 4	Antifungal Antidepressant; Antineurotic; Anxiolytic	Small molecule; Small molecule > Synthetic small molecule Small molecule > Synthetic small molecule	ALK; BRAF; EGFR; EGFR L858R; ERBB2	Companion Diagnosis; Diagnostic; Predictive; Predisposing; Prognostic	This study will evaluate the safety, efficacy, optimal dose, and pharmacokinetics (PK) of BNT326 as monotherapy (Part 1) and as combination treatment with immunotherapeutic agents (Part 2) in participants with histologically or cytologically confirmed solid tumors that are advanced (i.e., either metastatic or recurrent tumors with no further definitive treatment possible) and/or have relapsed/pro…	Area under the curve score Cmax Complete response Dose-limiting toxicities Overall response rate Partial response Response evaluation criteria in solid tumors Safety and Tolerability Serious Adverse Event Treatment Emergent Adverse Events	Pharmacokinetics/Pharmacodynamics > PK/PD Pharmacokinetics/Pharmacodynamics > PK/PD Efficacy > Clinical Response/Remission Safety/Toxicity > Safety/Tolerability Efficacy > Clinical Response/Remission Efficacy > Clinical Response/Remission Efficacy > Clinical Response/Remission Safety/Toxicity > Safety/Tolerability Safety/Toxicity > Serious Adverse Events Safety/Toxicity > Adverse Drug Reactions	Parts 1 and 2 - All cohorts except Cohort 1F - Occurrence of treatment emergent adverse events (TEAEs), treatment related adverse events (TRAEs), treatment emergent serious adverse events (TESAEs), and treatment related serious adverse events (TRSAEs) [Time Frame: from first dose of investigational medicinal product (IMP) up to 42 days (Part 1) and 90 days (Part 2) after the last dose of IMP or u…	Area under the curve score Cardiac Telemetry Clinical benefit rate Cmax Duration of overall response Ejection fraction (safety) Elimination half-life Overall response rate Overall survival Progression-free survival Progressive disease rate Response evaluation criteria in solid tumors Safety and Tolerability Stable Disease Time to response Tmax Treatment Emergent Adverse Events Vital signs	Pharmacokinetics/Pharmacodynamics > PK/PD Safety/Toxicity > Cardiac Measures/Events Efficacy > Clinical Response/Remission Pharmacokinetics/Pharmacodynamics > PK/PD Efficacy > Clinical Response/Duration Safety/Toxicity > Cardiac Measures/Events Pharmacokinetics/Pharmacodynamics > PK/PD Efficacy > Clinical Response/Remission Efficacy > Survival Efficacy > Survival Efficacy > Clinical Response/Prog…	Part 1 - Cohort 1F (DDI) only - Occurrence of TEAEs, TRAEs, TESAEs, and TRSAEs [Time Frame: from the time of initiation of the first dose of IMP to 42 days after the last dose of IMP] By treatment, with and without itraconazole or paroxetine Part 1 - Cohort 1F (DDI) only - Occurrence of dose interruption, reduction, and treatment discontinuations due to TEAEs [Time Frame: from the time of initiat…	2025-08-12	Actual							2028-05-01	Anticipated	2030-02-01	Anticipated
647108	AK146D1-101 CTR20252553 NCT07067567 TrialTroveID-647108	A Phase Ia Clinical Study to Evaluate the Safety, Tolerability, Pharmacokinetics and Anti-tumor Efficacy of AK146D1 for Injection, an Anti-Trop2/Nectin4 Bispecific Antibody-drug Conjugate, in Patients With Advanced Solid Tumors	I	Open	Oncology	Oncology: Bladder; Oncology: Breast; Oncology: Lung, Non-Small Cell; Oncology: Ovarian; Oncology: Renal; Oncology: Unspecified Solid Tumor	Second line; Stage III; Stage IV	Breast Neoplasms; Carcinoma, Non-Small-Cell Lung; Carcinoma, Renal Cell; Kidney Neoplasms; Neoplasms; Ovarian Neoplasms; Urethral Neoplasms; Urinary Bladder Neoplasms; Wilms Tumor	Trialtrove	Akeso Biopharma	Sponsor	Industry, all other pharma	China		Zhongshan	528437	AK-146D1	Nectin-4 antagonist; TROP2 inhibitor	nectin cell adhesion molecule 4; tumor associated calcium signal transducer 2	Anticancer, other	Biological > Protein > Antibody > Antibody-drug conjugate; Biological > Protein > Antibody > Bispecific antibody; Small molecule > Synthetic small molecule								This is an first-in-human, Phase I clinical study aimed at evaluating the safety, tolerability, PK, immunogenicity, and preliminary antitumor efficacy of AK146D1 for injection in advanced solid tumors. To evaluate the safety, tolerability, pharmacokinetics, and anti-tumor efficacy of anti-Trop2/Nectin4 bispecific antibody drug conjugates AK146D1 for injection in patients with advanced solid tumors	Adverse Events Dose-limiting toxicities Maximum tolerated dose Safety and Tolerability Serious Adverse Event	Safety/Toxicity > Adverse Drug Reactions Safety/Toxicity > Safety/Tolerability Safety/Toxicity > Safety/Tolerability Safety/Toxicity > Safety/Tolerability Safety/Toxicity > Serious Adverse Events	Number of participants with dose limiting toxicities (DLTs) [Time Frame: During the first 3 weeks of treatment.] DLTs are defined as toxicities that meet pre-defined severity criteria, and assessed as having a suspected relationship to study drug. Number of participants with adverse events (AEs) [Time Frame: From the time of signing informed consent form through 30 days(for AEs) or 90 days(for SA…	Clinical benefit rate Complete response Duration of overall response Elimination half-life Immunogenicity (other timeframe) Immunogenicity Overall response rate - time Overall response rate Overall survival Partial response Plasma concentration Progression-free survival Progressive disease rate Response evaluation criteria in solid tumors Safety and Tolerability Time to response Volume of distrib…	Efficacy > Clinical Response/Remission Efficacy > Clinical Response/Remission Efficacy > Clinical Response/Duration Pharmacokinetics/Pharmacodynamics > PK/PD Efficacy > Immunological Response Safety/Toxicity > Adverse Drug Reactions Efficacy > Clinical Response/Remission Efficacy > Clinical Response/Remission Efficacy > Survival Efficacy > Clinical Response/Remission Pharmacokinetics/Pharmacodyna…	Serum PK concentration of AK146D1 [Time Frame: From pre-dose to the end of the last dose, an average of 6 months.] Serum PK concentration of AK146D1 in participants after administration Anti-drug antibodies (ADA) [Time Frame: From pre-dose to 30 days post end of treatment] The number and percentage of participants with detectable anti-drug antibodies (ADA) Objective Response Rate (ORR) assessed b…	2025-08-07	Actual							2026-11-05	Anticipated	2027-05-05	Anticipated
642883	CTR20252567 NCT07047365 TQB2930-III-01 TrialTroveID-642883	A Randomized, Open-label, Parallel-controlled, Multicenter Phase III Clinical Study Evaluating TQB2930 Combined With Investigator's Choice of Chemotherapy Versus Trastuzumab Combined With Investigator's Choice of Chemotherapy in the Treatment of HER2-Positive Advanced Breast Cancer	III	Open	Oncology	Oncology: Breast	HER2 positive; Stage III; Stage IV; Third line	Breast Neoplasms	Trialtrove	Sino Biopharmaceutical/Chia Tai Tianqing Pharmaceutical Group Co./Nanjing Shunxin Pharmaceutical Co.	Sponsor	Industry, all other pharma	China		Beijing	100026	trastuzumab TQB-2930	ErbB-2 antagonist ErbB-2 antagonist; Immuno-oncology therapy	erb-b2 receptor tyrosine kinase 2; LDL receptor related protein 1 erb-b2 receptor tyrosine kinase 2	Anticancer, immunological Anticancer, immunological	Biological > Protein > Antibody > Humanized monoclonal antibody; Biological > Protein > Antibody > Monoclonal antibody, other Biological > Protein > Antibody > Bispecific antibody; Biological > Protein > Antibody > Monoclonal antibody, other	capecitabine gemcitabine hydrochloride vinorelbine eribulin mesylate	DNA synthesis inhibitor; Thymidylate synthase inhibitor; RNA synthesis inhibitor DNA synthesis inhibitor; Thymidylate synthase inhibitor; DNA repair enzyme inhibitor; Cell cycle inhibitor Microtubule inhibitor; Tubulin inhibitor; Apoptosis stimulant; Vinca alkaloid; Tubulin polymerization inhibitor Microtubule inhibitor; Tubulin inhibitor; Tubulin polymerization inhibitor	thymidylate synthetase checkpoint kinase 1 Unspecified Unspecified	Anticancer, antimetabolite Antiviral, other; Anticancer, antimetabolite Anticancer, other Anticancer, other	Small molecule; Small molecule > Synthetic small molecule Small molecule; Small molecule > Synthetic small molecule; Unidentified Small molecule; Small molecule > Semisynthetic small molecule Small molecule > Semisynthetic small molecule	ERBB2	Diagnostic; Predictive; Predisposing; Prognostic	To evaluate the efficacy and safety of TQB2930 combined with investigator's choice of chemotherapy versus trastuzumab combined with investigator's choice of chemotherapy in subjects with HER2-positive advanced breast cancer who have received at least two prior lines of anti-HER2 therapy in the advanced station. To evaluate the efficacy and safety of TQB2930 combined with chemotherapy selected by …	Progression-free survival	Efficacy > Survival	Primary Outcomes Progression-free survival (PFS) [Time Frame: Baseline up to IRC-assessed Disease Progression(PD), approximately 1 years] Independent Imaging Review Committee (IRC)-assessed PFS Primary endpoint and evaluation time Serial number index Evaluation time End point selection 1 PFS assessed by IRC Time from first medication to first disease progression or death due to any cause Effectiv…	Adverse Events Clinical benefit rate Complete response Duration of overall response Immunogenicity (other timeframe) Immunogenicity Neutralizing antibody response Overall response rate - duration Overall response rate Overall survival Partial response Plasma concentration Progression-free survival Response evaluation criteria in solid tumors Safety and Tolerability Serious Adverse Event Stable Di…	Safety/Toxicity > Adverse Drug Reactions Efficacy > Clinical Response/Remission Efficacy > Clinical Response/Remission Efficacy > Clinical Response/Duration Efficacy > Immunological Response Safety/Toxicity > Adverse Drug Reactions Efficacy > Immunological Response Efficacy > Clinical Response/Remission Efficacy > Clinical Response/Remission Efficacy > Survival Efficacy > Clinical Response/Remiss…	Secondary Outcomes PFS assessed by Investigator [Time Frame: Baseline up to Investigator-Assessed investigator, approximately 1 years] PFS assessed by Investigator Overall survival (OS) [Time Frame: From date of the first dose until the date of death from any cause, up to approximately 2 years] From randomization to the time of death from any cause. Duration of Response (DOR) [Time Frame: From da…	2025-07-25	Actual							2028-06-01	Anticipated	2028-12-01	Anticipated
642298	CTR20252482 JS207-008-II-TNBC NCT07045311 TrialTroveID-642298	JS207 Combination Therapy in Recurrent or Metastatic Triple-negative Breast Cancer(TNBC)	II	Planned	Oncology	Oncology: Breast	First line; HER2 negative; PD-1 Naive; PD-L1 Naive; Stage III; Stage IV; Triple receptor negative	Breast Neoplasms; Triple Negative Breast Neoplasms	Trialtrove	Shanghai Junshi Biosciences Co.	Sponsor	Industry, all other pharma	China		Shanghai	200126	JS-207	Vascular endothelial growth factor receptor 1 antagonist; Vascular endothelial growth factor receptor antagonist; PD-1 antagonist; Immuno-oncology therapy; Immune checkpoint inhibitor	programmed cell death 1; vascular endothelial growth factor A	Anticancer, immunological	Biological > Protein > Antibody > Bispecific antibody; Biological > Protein > Antibody > Humanized monoclonal antibody; Biological > Protein > Antibody > Monoclonal antibody, other	nab-paclitaxel bulumtatug fuvedotin	Beta tubulin inhibitor; Microtubule stimulant; Taxane Tubulin inhibitor; PD-1 antagonist; Nectin-4 antagonist; Immuno-oncology therapy; Immune checkpoint inhibitor	tubulin beta class I nectin cell adhesion molecule 4	Anticancer, other; Cardiovascular Anticancer, immunological	Reformulation > Optimized reformulation > Nanoparticle optimized; Small molecule > Synthetic small molecule Biological > Protein > Antibody > Antibody-drug conjugate; Biological > Protein > Antibody > Monoclonal antibody, other; Small molecule > Synthetic small molecule	ERBB2; TNFRSF9	Diagnostic; Predictive; Predisposing; Prognostic	This is an open-label, multi-center, phase II clinical study to preliminarily evaluate the efficacy and safety of JS207 combined with 9MW2821 or albumin paclitaxel as first-line therapy in patients with recurrent or metastatic TNBC. To preliminarily evaluate the efficacy and safety of JS207 combined with 9MW2821 or nab-paclitaxel as first-line treatment for patients with recurrent or metastatic T…	Overall response rate Response evaluation criteria in solid tumors	Efficacy > Clinical Response/Remission Efficacy > Clinical Response/Remission	ORR [Time Frame: 2years] Objective response rate（ORR） evaluated based on Response Evaluation Criteria in Solid Tumors (RECIST) version 1.1 criteria Primary endpoint and evaluation time Objective response rate (ORR) assessed based on the Response Evaluation Criteria in Solid Tumors (RECIST) v1.1 criteria; During the entire study Effectiveness Indicators	Adverse Events Clinical benefit rate Duration of overall response Immunogenicity (other timeframe) Immunogenicity Neutralizing antibody response Overall response rate - duration Overall survival Plasma concentration Progression-free survival Response evaluation criteria in solid tumors Safety and Tolerability	Safety/Toxicity > Adverse Drug Reactions Efficacy > Clinical Response/Remission Efficacy > Clinical Response/Duration Efficacy > Immunological Response Safety/Toxicity > Adverse Drug Reactions Efficacy > Immunological Response Efficacy > Clinical Response/Remission Efficacy > Survival Pharmacokinetics/Pharmacodynamics > PK/PD Efficacy > Survival Efficacy > Clinical Response/Remission Safety/Toxic…	DOR [Time Frame: 2years] Duration of response (DoR) evaluated based on RECIST v1.1 DCR [Time Frame: 2years] Disease control rate (DCR) evaluated based on RECIST v1.1 PFS [Time Frame: 2years] Progression-free survival (PFS) evaluated based on RECIST v1.1 OS [Time Frame: 3years] The time from first dose to death from any cause AE [Time Frame: 2years] Incidence and severity of Adverse Events(AEs)acc…	2025-07-29	Anticipated							2028-03-22	Anticipated	2029-03-22	Anticipated
638902	CTR20252338 NCT07022002 SSGJ-705-201 TrialTroveID-638902	A Phase II Study to Evaluate the Safety and Efficacy of SSGJ-705 Monotherapy and Combination Therapy in Patients With Advanced HER2-Expressing Solid Tumors	II	Open	Oncology	Oncology: Breast; Oncology: Esophageal; Oncology: Gastric; Oncology: Lung, Non-Small Cell; Oncology: Unspecified Solid Tumor	First line; HER2 positive; Line of therapy N/A; Second line; Stage III; Stage IV	Breast Neoplasms; Carcinoma, Non-Small-Cell Lung; Esophageal Neoplasms; Neoplasms; Stomach Neoplasms	Trialtrove	3SBio/Shenyang Sunshine Pharmaceutical Co.	Sponsor	Industry, all other pharma	China		Shenyang	110027	SSGJ-705	ErbB-2 antagonist; PD-1 antagonist; Immuno-oncology therapy; BTLA antagonist; Immune checkpoint inhibitor	erb-b2 receptor tyrosine kinase 2; programmed cell death 1	Anticancer, immunological	Biological > Protein > Antibody > Bispecific antibody; Biological > Protein > Antibody > Monoclonal antibody, other	capecitabine oxaliplatin (IV) pemetrexed disodium paclitaxel carboplatin (iv) tislelizumab (IV) Tumor Treatment Vaccine; PD-1/L1 inhibitors	DNA synthesis inhibitor; Thymidylate synthase inhibitor; RNA synthesis inhibitor DNA inhibitor; DNA synthesis inhibitor Phosphoribosylglycinamide formyltransferase inhibitor; Dihydrofolate reductase inhibitor; Thymidylate synthase inhibitor; Folate receptor antagonist Beta tubulin inhibitor; Microtubule stimulant; Taxane; Tubulin polymerization inhibitor DNA inhibitor; DNA synthesis inhibitor PD-…	thymidylate synthetase Not applicable dihydrofolate reductase; phosphoribosylglycinamide formyltransferase, phosphoribosylglycinamide synthetase, phosphoribosylaminoimidazole synthetase; thymidylate synthetase epidermal growth factor receptor; erb-b2 receptor tyrosine kinase 2; tubulin beta class I Not applicable programmed cell death 1	Anticancer, antimetabolite Anticancer, alkylating Anticancer, antimetabolite; Antipsoriasis; Antiarthritic, other Anticancer, other Anticancer, alkylating Anticancer, immunological	Small molecule; Small molecule > Synthetic small molecule Small molecule; Small molecule > Synthetic small molecule Small molecule; Small molecule > Synthetic small molecule Biological > Protein > Antibody > Monoclonal antibody, other; Natural product > Plant; Small molecule Small molecule; Small molecule > Synthetic small molecule Biological > Protein > Antibody > Humanized monoclonal antibody	ERBB2	Diagnostic; Predictive; Predisposing; Prognostic	This study was an open-label phase Ⅱ study to evaluate the safety and efficacy of SSGJ-705 Monotherapy and Combination Therapy in patients with advanced HER2-Expressing Solid Tumors.	Adverse Events Overall response rate Safety and Tolerability Treatment Emergent Adverse Events	Safety/Toxicity > Adverse Drug Reactions Efficacy > Clinical Response/Remission Safety/Toxicity > Safety/Tolerability Safety/Toxicity > Adverse Drug Reactions	Primary Outcome Measures Objective response rate (ORR)[Time Frame: 12 months] The primary efficacy end point Incidence of Treatment-Emergent Adverse Events[Time Frame: 12 months] The primary safety end point Severity of Treatment-Emergent Adverse Events[Time Frame: 12 months] The primary safety end point Index: changes in the frequency and severity of adverse events (AEs), laboratory test results…	Circulating Tumor Cells Clinical benefit rate Duration of overall response Immunogenicity Neutralizing antibody response Overall survival Progression-free survival Safety and Tolerability	Efficacy > Clinical Response/Remission Efficacy > Clinical Response/Remission Efficacy > Clinical Response/Duration Safety/Toxicity > Adverse Drug Reactions Efficacy > Immunological Response Efficacy > Survival Efficacy > Survival Safety/Toxicity > Safety/Tolerability	Secondary Outcome Measures Progression-Free-Survival (PFS)[Time Frame: 24 months] The secondary efficacy end point index: Subjects blood drug concentrations at different time points Evaluation time: At the end of the study Endpoint metric selection: Effectiveness index + safety index index: To evaluate the correlation between HER2 and PD-L1 expression and efficacy in tumor tissues Evaluation time…	2025-07-30	Actual							2026-12-31	Anticipated	2027-12-12	Anticipated
582691	IIT2024-09-YUAN-NeoIVO NCT07017673 TrialTroveID-582691	Phase II Trial of Ivonescimab in Combination With Carboplatin + Docetaxel in Patients With Early Stage Triple Negative Breast Cancer	II	Open	Oncology	Oncology: Breast	HER2 negative; Neoadjuvant; PD-1 Naive; PD-L1 Naive; Stage 0; Stage I; Stage II; Triple receptor negative	Breast Neoplasms; Triple Negative Breast Neoplasms	Trialtrove	Cedars-Sinai Medical Center Summit Therapeutics {Summit plc}	Sponsor Collaborator	Academic Industry, all other pharma	United Kingdom		Abingdon	OX14 4SB	ivonescimab	Vascular endothelial growth factor receptor antagonist; PD-1 antagonist; Immuno-oncology therapy; Immune checkpoint inhibitor	programmed cell death 1; vascular endothelial growth factor A	Anticancer, immunological	Biological > Protein > Antibody; Biological > Protein > Antibody > Bispecific antibody; Biological > Protein > Antibody > Humanized monoclonal antibody	docetaxel surgical intervention carboplatin (iv)	Tubulin inhibitor; Taxane; Tubulin polymerization inhibitor Not applicable DNA inhibitor; DNA synthesis inhibitor	tubulin beta class I Not applicable	Anticancer, other Miscellaneous Anticancer, alkylating	Small molecule; Small molecule > Semisynthetic small molecule Small molecule > Synthetic small molecule Small molecule; Small molecule > Synthetic small molecule	ERBB2; TNF; TNFRSF9	Diagnostic; Predictive; Predisposing; Prognostic	To test the safety and efficacy of adding ivonescimab in patients with early TNBC undergoing neoadjuvant chemotherapy with carboplatin and docetaxe	Complete response	Efficacy > Clinical Response/Remission	Primary Outcome Measures: Pathological complete response (pCR) rate [Time Frame: 6 months (From cycle 1 day 1 till surgery)] Pathological complete response (pCR) will be defined as the absence of invasive disease in the breast and lymph nodes at the time of SOC curative-intent surgery. This will be assessed at time of surgery. Pathological responses will be evaluated using residual cancer burden …	Common Terminology Criteria for Adverse Events Event-free survival Overall survival Patient-Reported Outcomes Measurement Information System Quality of Life Safety and Tolerability Treatment Emergent Adverse Events	Safety/Toxicity > Adverse Drug Reactions Efficacy > Survival Efficacy > Survival Efficacy > Health-Related Quality Of Life (Patient Reported Outcomes) (Efficacy) HEOR > Health-Related Quality Of Life Safety/Toxicity > Safety/Tolerability Safety/Toxicity > Adverse Drug Reactions	Secondary Outcome Measures : To determine the overall safety of ivonescimab in combination with carboplatin and docetaxel in patients with early-stage TNBC by CTCAE v5.0. [Time Frame: 9 months (From Cycle 1 until 90 days post last dose of study treatment)] Frequency and severity of treatment-emergent adverse events, evaluated by CTCAE v5.0. Event-free survival (EFS) [Time Frame: From cycle 1 day …	2025-07-23	Actual							2027-12-01	Anticipated	2032-11-01	Anticipated
580982	E20250403 NCT07005583 TrialTroveID-580982	Clinical Study of QL1706 in Combination With Olaparib for the Treatment of Patients With Previously Treated Homologous Recombination Repair-Deficient Recurrent or Metastatic Triple-Negative Breast Cancer	II	Planned	Oncology	Oncology: Breast	HER2 negative; PD-1 Naive; PD-L1 Naive; PD-L1 Positive; Second line; Stage IV; Triple receptor negative	Breast Neoplasms; Triple Negative Breast Neoplasms	Trialtrove	(Other Hospital/Academic/Medical Center)	Sponsor	Academic					iparomlimab + tuvonralimab	PD-1 antagonist; CTLA4 antagonist; Immuno-oncology therapy; Immune checkpoint inhibitor	cytotoxic T-lymphocyte associated protein 4; programmed cell death 1	Anticancer, immunological	Biological > Protein > Antibody > Bispecific antibody; Biological > Protein > Antibody > Human monoclonal antibody; Biological > Protein > Antibody > Humanized monoclonal antibody; Biological > Protein > Antibody > Monoclonal antibody, other	olaparib	Poly ADP ribose polymerase 1 inhibitor; Poly ADP ribose polymerase 2 inhibitor; Poly ADP ribose polymerase 3 inhibitor; Poly ADP ribose polymerase inhibitor	poly(ADP-ribose) polymerase 1; poly(ADP-ribose) polymerase 2	Anticancer, other; Cardiovascular	Small molecule; Small molecule > Synthetic small molecule	BRCA1; ERBB2; PARP1	Diagnostic; Early Detection; Predictive; Predisposing; Prognostic; Risk Assesment	This is a single-arm, prospective, Phase II clinical trial designed to assess the efficacy and safety of QL1706 in combination with olaparib in patients with recurrent or metastatic triple-negative breast cancer (TNBC) harboring homologous recombination repair deficiency (HRD) who have received prior therapy.	Progression-free survival	Efficacy > Survival	Progression-Free Survival (PFS) - investigator assessment [Time Frame: Up to 2 years]	Adverse Events Duration of overall response Overall response rate - duration Overall response rate Overall survival Progression-free survival Response evaluation criteria in solid tumors Serious Adverse Event Treatment Emergent Adverse Events	Safety/Toxicity > Adverse Drug Reactions Efficacy > Clinical Response/Duration Efficacy > Clinical Response/Remission Efficacy > Clinical Response/Remission Efficacy > Survival Efficacy > Survival Efficacy > Clinical Response/Remission Safety/Toxicity > Serious Adverse Events Safety/Toxicity > Adverse Drug Reactions	Objective response rate (ORR) - Investigator assessment [Time Frame: Up to 2 years] Duration of response (DOR) - Investigator assessment [Time Frame: Up to 2 years] Overall survival (OS) [Time Frame: Up to 5 years] Number of participants with adverse events (AEs), Serious adverse events (SAEs) and treatment-emergent adverse events (TEAEs) [Time Frame: Up to 5 years] Progression Free Survival (PFS…	2025-06-30	Anticipated							2027-05-30	Anticipated	2030-05-20	Anticipated
580161	DR-0202-ONC-001 NCT06999187 TrialTroveID-580161	A Phase Ia/Ib, Multicenter, Open-label, Dose Escalation/Expansion, Multiple-dose Study to Evaluate the Safety and Activity of DR-0202 in Patients With Locally Advanced or Metastatic, Relapsed or Refractory Carcinomas	I	Open	Oncology	Oncology: Bladder; Oncology: Breast; Oncology: Cervical; Oncology: Endometrial; Oncology: Esophageal; Oncology: Gastric; Oncology: Head/Neck; Oncology: Lung, Non-Small Cell; Oncology: Ovarian; Oncology: Renal	Estrogen receptor positive; HER2 negative; Progesterone receptor positive; Second line; Stage III; Stage IV; Triple receptor negative	Breast Neoplasms; Carcinoma; Carcinoma, Non-Small-Cell Lung; Carcinoma, Renal Cell; Endometrial Neoplasms; Esophageal Neoplasms; Head and Neck Neoplasms; Kidney Neoplasms; Ovarian Neoplasms; Squamous Cell Carcinoma of Head and Neck; Stomach Neoplasms; Triple Negative Breast Neoplasms; Urethral Neoplasms; Urinary Bladder Neoplasms; Uterine Cervical Neoplasms; Wilms Tumor	Trialtrove	Dren Bio	Sponsor	Industry, all other pharma	United States	CA	Foster City	94404	DR-0202	Immunostimulant; Immuno-oncology therapy	Unspecified	Anticancer, immunological	Biological > Protein > Antibody > Bispecific antibody; Biological > Protein > Antibody > Monoclonal antibody, other						ERBB2	Diagnostic; Predictive; Predisposing; Prognostic	A phase 1a/1b, multicenter, open-label, dose escalation/expansion, multiple-dose study to evaluate the safety and activity of DR-0202 in patients with locally advanced or metastatic, relapsed or refractory carcinomas	Cardiac Telemetry Common Terminology Criteria for Adverse Events Dose-limiting toxicities Safety and Tolerability Treatment Emergent Adverse Events Vital signs	Safety/Toxicity > Cardiac Measures/Events Safety/Toxicity > Adverse Drug Reactions Safety/Toxicity > Safety/Tolerability Safety/Toxicity > Safety/Tolerability Safety/Toxicity > Adverse Drug Reactions Safety/Toxicity > Serious Adverse Events	Incidence, severity, and relationship of treatment-emergent adverse events (TEAEs) as assessed by CTCAE v5.0 during DR-0202 treatment through study completion (Safety and Tolerability) Incidence, severity, and relationship of TEAEs (per CTCAE v5.0) through study completion (expected to be an average of 1 year) including but not limited to vital signs, clinical laboratory values (hematology, clini…				2025-06-03	Actual							2027-07-01	Anticipated	2027-12-01	Anticipated
577865	ChiCTR2500102974 TrialTroveID-577865	A single arm, single center study to explore the efficacy and safety of Iparomlimab and Tuvonralimab Injection plus Chemotherapy as Neoadjuvant Therapy for Triple Negative Breast Cancer (TNBC)	II	Planned	Oncology	Oncology: Breast	HER2 negative; Neoadjuvant; Stage III; Triple receptor negative	Breast Neoplasms	Trialtrove	(Other Hospital/Academic/Medical Center)	Sponsor	Academic					iparomlimab + tuvonralimab	PD-1 antagonist; CTLA4 antagonist; Immuno-oncology therapy; Immune checkpoint inhibitor	cytotoxic T-lymphocyte associated protein 4; programmed cell death 1	Anticancer, immunological	Biological > Protein > Antibody > Bispecific antibody; Biological > Protein > Antibody > Human monoclonal antibody; Biological > Protein > Antibody > Humanized monoclonal antibody; Biological > Protein > Antibody > Monoclonal antibody, other	undisclosed - chemotherapy	Unidentified pharmacological activity		Anticancer, other	Small molecule > Synthetic small molecule	albumin; ERBB2	Diagnostic; Predictive; Predisposing; Prognostic	To explore the efficacy and safety of Iparomlimab and Tuvonralimab Injection plus Chemotherapy as Neoadjuvant Therapy for Triple Negative Breast Cancer (TNBC)			Primary indicator: tPCR: ypT0/is N0	Complete response Overall response rate	Efficacy > Clinical Response/Remission Efficacy > Clinical Response/Remission	Secondary indicator: pCR in breast cancer (tPCR: ypT0/is ypN0) AE、SAE、TRAEs Proportion of residual cancer burden (RCB) 0-1 Objective response rate, ORR	2025-03-01	Anticipated	34.02	Anticipated	2027-12-31	Anticipated	5.98	Anticipated	2028-06-30	Anticipated
577107	AK112-IIT-201 NCT06977542 TrialTroveID-577107	A Single-Arm, Phase II Clinical Study of Neoadjuvant Therapy With Ivonescimab Combined With Chemotherapy in Patients With Early or Locally Advanced Triple-Negative Breast Cancer	II	Planned	Oncology	Oncology: Breast	Adjuvant; HER2 negative; Neoadjuvant; PD-1 Naive; PD-L1 Naive; Stage II; Stage III; Triple receptor negative	Breast Neoplasms; Triple Negative Breast Neoplasms	Trialtrove	Fudan University - Shanghai, China	Sponsor	Academic					carboplatin cyclophosphamide epirubicin paclitaxel, ANP Technologies ivonescimab	DNA inhibitor; DNA synthesis inhibitor Immunosuppressant; DNA inhibitor DNA synthesis inhibitor; Radical formation stimulant; DNA topoisomerase II inhibitor; RNA synthesis inhibitor Beta tubulin inhibitor; Microtubule stimulant; Taxane; Tubulin polymerization inhibitor Vascular endothelial growth factor receptor antagonist; PD-1 antagonist; Immuno-oncology therapy; Immune checkpoint inhibitor	Not applicable DNA topoisomerase II alpha epidermal growth factor receptor; erb-b2 receptor tyrosine kinase 2; tubulin beta class I programmed cell death 1; vascular endothelial growth factor A	Anticancer, alkylating Anticancer, alkylating; Immunosuppressant Anticancer, antibiotic Anticancer, other Anticancer, immunological	Small molecule; Small molecule > Synthetic small molecule Small molecule > Synthetic small molecule Small molecule > Synthetic small molecule Biological > Protein > Antibody > Monoclonal antibody, other; Natural product > Plant; Reformulation > Optimized reformulation > Microencapsulate; Small molecule Biological > Protein > Antibody; Biological > Protein > Antibody > Bispecific antibody; Biologi…	surgical intervention	Not applicable		Miscellaneous	Small molecule > Synthetic small molecule	albumin; ERBB2	Diagnostic; Predictive; Predisposing; Prognostic	This study is a multicenter, single-arm, investigator-initiated Phase II clinical trial. Eligible patients with treatment-naive early or locally advanced triple-negative breast cancer (TNBC), clinically staged as Stage II-III, will receive neoadjuvant therapy with ivonescimab in combination with chemotherapy prior to surgery.	Complete response	Efficacy > Clinical Response/Remission	The primary endpoint of this study is the pathological complete response rate (pCR). pathological complete response rate (pCR) [Time Frame: Up to approximately 24 weeks] the definition of ypT0/Tis ypN0 (i.e., no invasive residual in breast or nodes; noninvasive breast residuals allowed) at the time of definitive surgery	Adverse Events Common Terminology Criteria for Adverse Events Disease-free survival Event-free survival Magnetic Resonance Imaging Overall response rate Recurrence Response evaluation criteria in solid tumors Safety and Tolerability	Safety/Toxicity > Adverse Drug Reactions Safety/Toxicity > Adverse Drug Reactions Efficacy > Survival Efficacy > Survival Efficacy > Imaging Efficacy > Clinical Response/Remission Efficacy > Clinical Response/Remission Efficacy > Clinical Response/Remission Safety/Toxicity > Safety/Tolerability	Event-free Survival (EFS) as assessed by Investigator [Time Frame: At least 2 years] EFS is defined as the time from randomization to any of the following events: progression of disease that precludes surgery, local or distant recurrence, second primary malignancy (breast or other cancers) or death due to any cause. Disease-free Survival (DFS) as assessed by Investigator [Time Frame: At least 2 y…	2025-06-01	Anticipated							2029-01-01	Anticipated	2032-01-01	Anticipated
575741	HELEN-024 NCT06967103 TrialTroveID-575741	QL1706 Combined With PE Compared With PE for the Neoadjuvant Treatment of HR+/HER2- Breast Cancer	II	Planned	Oncology	Oncology: Breast	Estrogen receptor positive; HER2 negative; Neoadjuvant; PD-L1 Positive; Progesterone receptor positive; Stage III; Stage IV	Breast Neoplasms	Trialtrove	(Other Hospital/Academic/Medical Center)	Sponsor	Academic					iparomlimab + tuvonralimab	PD-1 antagonist; CTLA4 antagonist; Immuno-oncology therapy; Immune checkpoint inhibitor	cytotoxic T-lymphocyte associated protein 4; programmed cell death 1	Anticancer, immunological	Biological > Protein > Antibody > Bispecific antibody; Biological > Protein > Antibody > Human monoclonal antibody; Biological > Protein > Antibody > Humanized monoclonal antibody; Biological > Protein > Antibody > Monoclonal antibody, other	epirubicin surgical intervention nab-paclitaxel	DNA synthesis inhibitor; Radical formation stimulant; DNA topoisomerase II inhibitor; RNA synthesis inhibitor Not applicable Beta tubulin inhibitor; Microtubule stimulant; Taxane	DNA topoisomerase II alpha tubulin beta class I	Anticancer, antibiotic Miscellaneous Anticancer, other; Cardiovascular	Small molecule > Synthetic small molecule Small molecule > Synthetic small molecule Reformulation > Optimized reformulation > Nanoparticle optimized; Small molecule > Synthetic small molecule	albumin; CD274; ERBB2; PGR	Diagnostic; Predictive; Predisposing; Prognostic	The goal of this clinical trial is to learn if QL1706 is effective in early HR+/HER2- breast cancer. It will also learn about the safety of QL1706. The main questions it aims to answer are: Does QL1706 combined with neoadjuvant chemotherapy improve the pCR rate of early HR+/HER2- breast cancer? What adverse events do participants have when receiving QL1706? Participants will: Receive QL1706 plus …	Complete response	Efficacy > Clinical Response/Remission	pathological complete response [Time Frame: up to 24 weeks] After neoadjuvant chemotherapy and surgery, the resected specimen (breast + axilla) was free of any invasive cancer (ie, ypT0/is, ypN0) pathological complete response in PDL1 positive subgroup [Time Frame: up to 24 weeks] After neoadjuvant chemotherapy and surgery, the resected specimen (breast + axilla) was free of any invasive cancer (…	Adverse Events Common Terminology Criteria for Adverse Events Complete response Disease-free survival Event-free survival Overall response rate Partial response Recurrence	Safety/Toxicity > Adverse Drug Reactions Safety/Toxicity > Adverse Drug Reactions Efficacy > Clinical Response/Remission Efficacy > Survival Efficacy > Survival Efficacy > Clinical Response/Remission Efficacy > Clinical Response/Remission Efficacy > Clinical Response/Remission	Event-Free Survival (EFS) [Time Frame: 5-10 years] Disease-free Survival,From the date of surgery to the first local, regional, contralateral or distant recurrence, and death from any cause Objective Response Rate (ORR) [Time Frame: up to 24 weeks] ORR is defined as proportion of patients demonstrating either a partial response (PR) or a complete response (CR) adverse events [Time Frame: up to 24…	2025-05-20	Anticipated							2027-05-31	Anticipated	2029-05-30	Anticipated
574416	NCT06959706 TGW101-101 TrialTroveID-574416	Phase I, First-in-Human, Open-Label Study Evaluating the Safety, Tolerability, Pharmacokinetics, and Preliminary Efficacy of TGW101 in Patients With Advanced Solid Tumors	I	Open	Oncology	Oncology: Breast; Oncology: Cervical; Oncology: Endometrial; Oncology: Esophageal; Oncology: Gastric; Oncology: Head/Neck; Oncology: Lung, Non-Small Cell; Oncology: Ovarian; Oncology: Prostate	Adenocarcinoma; EGFR; Estrogen receptor positive; HER2 negative; Hormone refractory; Progesterone receptor positive; Second line; Stage III; Stage IV; Triple receptor negative	Breast Neoplasms; Carcinoma, Non-Small-Cell Lung; Endometrial Neoplasms; Esophageal Neoplasms; Head and Neck Neoplasms; Neoplasms; Ovarian Neoplasms; Prostatic Neoplasms; Stomach Neoplasms; Uterine Cervical Neoplasms	Trialtrove	Tagworks Pharmaceuticals	Sponsor	Industry, all other pharma	Netherlands		Nijmegen	6525 ED	TGW-101	Tubulin inhibitor	Unspecified	Anticancer, other	Biological > Protein > Antibody > Antibody-drug conjugate; Biological > Protein > Antibody > Bispecific antibody; Biological > Protein > Antibody > Monoclonal antibody, other; Small molecule > Synthetic small molecule						EGFR; ERBB2; PGR	Diagnostic; Predictive; Predisposing; Prognostic	The primary objectives of this study are to evaluate the safety and tolerability of TGW101 and determine the recommended dosing regimen(s) for further study. The secondary objectives are to assess pharmacokinetics and preliminary anti-tumor activity.	Adverse Events Dose-limiting toxicities	Safety/Toxicity > Adverse Drug Reactions Safety/Toxicity > Safety/Tolerability	Number of Participants Experiencing Adverse Events (AEs) [Time Frame: Up to approximately 10 months] Number of Participants Experiencing Dose Limiting Toxicities (DLTs) [Time Frame: Up to Day 21] Number of Participants Experiencing Cycle Delay [Time Frame: Up to approximately 10 months] Number of Participants Experiencing Dose Reduction [Time Frame: Up to approximately 10 months] RDE of TGW101 [T…	Accumulation index Area under the curve score Cmax Duration of overall response Elimination half-life Overall response rate - duration Overall response rate Overall survival Progression-free survival Tmax Volume of distribution	Pharmacokinetics/Pharmacodynamics > PK/PD Pharmacokinetics/Pharmacodynamics > PK/PD Pharmacokinetics/Pharmacodynamics > PK/PD Efficacy > Clinical Response/Duration Pharmacokinetics/Pharmacodynamics > PK/PD Efficacy > Clinical Response/Remission Efficacy > Clinical Response/Remission Efficacy > Survival Efficacy > Survival Pharmacokinetics/Pharmacodynamics > PK/PD Pharmacokinetics/Pharmacodynamics…	Area Under the Concentration-time Curve From Time Zero to the Last Quantifiable Concentration (AUClast) of TGW101-ADC Related Analytes [Time Frame: Up to approximately 10 months] Area Under the Concentration-time Curve From Time Zero to the end of the Dosing Interval (AUCtau) of TGW101-ADC Related Analytes [Time Frame: Up to approximately 10 months] Area Under the Concentration-time Curve From Ti…	2025-05-07	Actual							2026-09-01	Anticipated	2027-09-01	Anticipated
571914	CTR20251595 JSKN016-202 NCT06942234 TrialTroveID-571914	The Multicenter, Open-label, Single-arm, Multi-cohort Phase Ib/II Clinical Study to Evaluate the Efficacy and Safety of JSKN016 in Combination Therapy in Chinese Participants With Inoperable Locally Advanced or Metastatic HER2-negative Breast Cancer	I/II	Open	Oncology	Oncology: Breast	Estrogen receptor positive; First line; HER2 negative; Progesterone receptor positive; Second line; Stage III; Stage IV	Breast Neoplasms	Trialtrove	Suzhou Alphamab Co./Alphamab Oncology {Jiangsu Alphamab Biopharmaceuticals Co.}	Sponsor	Industry, all other pharma	China		Suzhou	215125	JSKN-016	ErbB-3 antagonist; Immuno-oncology therapy	erb-b2 receptor tyrosine kinase 3; tumor associated calcium signal transducer 2	Anticancer, immunological	Biological > Protein > Antibody > Antibody-drug conjugate; Biological > Protein > Antibody > Bispecific antibody; Biological > Protein > Antibody > Monoclonal antibody, other	capecitabine eribulin mesylate pembrolizumab paclitaxel, ANP Technologies toripalimab	DNA synthesis inhibitor; Thymidylate synthase inhibitor; RNA synthesis inhibitor Microtubule inhibitor; Tubulin inhibitor; Tubulin polymerization inhibitor PD-1 antagonist; Immuno-oncology therapy; Immune checkpoint inhibitor Beta tubulin inhibitor; Microtubule stimulant; Taxane; Tubulin polymerization inhibitor PD-1 antagonist; Immuno-oncology therapy; Immune checkpoint inhibitor	thymidylate synthetase Unspecified programmed cell death 1 epidermal growth factor receptor; erb-b2 receptor tyrosine kinase 2; tubulin beta class I programmed cell death 1	Anticancer, antimetabolite Anticancer, other Anticancer, immunological Anticancer, other Anticancer, immunological	Small molecule; Small molecule > Synthetic small molecule Small molecule > Semisynthetic small molecule Biological > Protein > Antibody > Humanized monoclonal antibody Biological > Protein > Antibody > Monoclonal antibody, other; Natural product > Plant; Reformulation > Optimized reformulation > Microencapsulate; Small molecule Biological > Protein > Antibody > Humanized monoclonal antibody; Biol…	CDK4; ERBB2	Diagnostic; Predictive; Predisposing; Prognostic	This study aims to evaluate the safety and effectiveness of JSKN016 in combination with different treatments for patients with HER2-negative breast cancer that cannot be removed by surgery or has spread to other parts of the body. The study includes four groups of patients based on treatment history and tumor characteristics. Each group will receive JSKN016 with chemotherapy or immunotherapy. The…	Complete response Overall response rate Partial response Response evaluation criteria in solid tumors Response rate	Efficacy > Clinical Response/Remission Efficacy > Clinical Response/Remission Efficacy > Clinical Response/Remission Efficacy > Clinical Response/Remission Efficacy > Clinical Response/Remission	Primary Outcome Measures Objetctive Response Rate (ORR) [Time Frame: From baseline until disease progression, death, or end of treatment, whichever occurs first (up to approximately 24 months)] The proportion of participants who achieve a confirmed complete response (CR) or partial response (PR), as assessed by investigators according to RECIST v1.1 criteria. The primary endpoint is the objective…	Adverse Events Cardiac Telemetry Clinical benefit rate Dose-limiting toxicities Duration of overall response Immunogenicity (other timeframe) Immunogenicity Overall response rate Overall survival Progression-free survival Response evaluation criteria in solid tumors Safety and Tolerability Serious Adverse Event Stable Disease Treatment Emergent Adverse Events	Safety/Toxicity > Adverse Drug Reactions Safety/Toxicity > Cardiac Measures/Events Efficacy > Clinical Response/Remission Safety/Toxicity > Safety/Tolerability Efficacy > Clinical Response/Duration Efficacy > Immunological Response Safety/Toxicity > Adverse Drug Reactions Efficacy > Clinical Response/Remission Efficacy > Survival Efficacy > Survival Efficacy > Clinical Response/Remission Safety/T…	Secondary Outcome Measures Duration of Response (DoR) [Time Frame: From first documented response to progression or death (up to approximately 24 months)] The time from the first documentation of CR or PR to the first documentation of disease progression or death from any cause, whichever occurs first, as assessed by investigators per RECIST v1.1. Disease Control Rate (DCR) [Time Frame: From base…	2025-06-02	Actual							2027-06-30	Anticipated	2027-12-31	Anticipated
569439	CA244-0008 EudraCT Number: 2024-519871-24 IZABRIGHT-Breast01 NCT06926868 TrialTroveID-569439 U1111-1316-1533	A Randomized, Open-label, Inferentially Seamless Phase II/III Study of Izalontamab Brengitecan (BMS-986507) Versus Treatment of Physician's Choice in Patients With Previously Untreated, Locally Advanced, Recurrent Inoperable,or Metastatic Triple-negative Breast Cancer (TNBC)or ER-low, HER2-negative BC Who Are Ineligible for Anti-PD1/PD-L1 Treatment	II/III	Open	Oncology	Oncology: Breast	First line; HER2 low; HER2 negative; PD-1 Refractory; PD-L1 Refractory; Second line; Stage III; Stage IV; Triple receptor negative	Breast Neoplasms; Triple Negative Breast Neoplasms	Trialtrove	Bristol-Myers Squibb Sichuan Biokin Pharmaceutical Co./SystImmune	Sponsor Collaborator	Industry, Top 20 Pharma Industry, all other pharma	United States China	NJ	Princeton Chengdu	NJ 08543 610041	izalontamab brengitecan	EGFR antagonist; ErbB-3 antagonist; DNA topoisomerase I inhibitor; Immuno-oncology therapy	epidermal growth factor receptor; erb-b2 receptor tyrosine kinase 3	Anticancer, immunological	Biological > Protein > Antibody > Antibody-drug conjugate; Biological > Protein > Antibody > Bispecific antibody	capecitabine gemcitabine hydrochloride carboplatin paclitaxel nab-paclitaxel	DNA synthesis inhibitor; Thymidylate synthase inhibitor; RNA synthesis inhibitor DNA synthesis inhibitor; Thymidylate synthase inhibitor; DNA repair enzyme inhibitor; Cell cycle inhibitor DNA inhibitor; DNA synthesis inhibitor Beta tubulin inhibitor; Microtubule stimulant; Taxane; Tubulin polymerization inhibitor Beta tubulin inhibitor; Microtubule stimulant; Taxane	thymidylate synthetase checkpoint kinase 1 Not applicable epidermal growth factor receptor; erb-b2 receptor tyrosine kinase 2; tubulin beta class I tubulin beta class I	Anticancer, antimetabolite Antiviral, other; Anticancer, antimetabolite Anticancer, alkylating Anticancer, other Anticancer, other; Cardiovascular	Small molecule; Small molecule > Synthetic small molecule Small molecule; Small molecule > Synthetic small molecule; Unidentified Small molecule; Small molecule > Synthetic small molecule Biological > Protein > Antibody > Monoclonal antibody, other; Natural product > Plant; Small molecule Reformulation > Optimized reformulation > Nanoparticle optimized; Small molecule > Synthetic small molecule	ERBB2; PDCD1	Diagnostic; Predictive; Predisposing; Prognostic	To assess the efficacy and safety of iza-bren, a bi-specific antibody-drug conjugate against EGFR and HER3 with a topoisomerase inhibitor payload versus treatment of physician's choice (TPC) (paclitaxel, nab-paclitaxel, carboplatin plus gemcitabine, and capecitabine) for the treatment of first-line metastatic triple-negative breast cancer (TNBC) or estrogen receptor (ER)-low, human epidermal grow…	Progression-free survival Response evaluation criteria in solid tumors	Efficacy > Survival Efficacy > Clinical Response/Remission	Primary Outcome Measures : Progression-Free Survival (PFS) [Time Frame: Approximately 31 months from first participant randomization] Assessed using Response Evaluation Criteria in Solid Tumors version 1.1 (RECIST v1.1) by blinded independent central review (BICR)	Adverse Events Clinical benefit rate Duration of overall response EORTC Quality of Life Questionnaire EQ-5D-5L Overall response rate - duration Overall response rate Overall survival Progression-free survival Quality of Life Response evaluation criteria in solid tumors Serious Adverse Event Time to response Treatment Emergent Adverse Events	Safety/Toxicity > Adverse Drug Reactions Efficacy > Clinical Response/Remission Efficacy > Clinical Response/Duration Efficacy > Health-Related Quality Of Life (Patient Reported Outcomes) (Efficacy) HEOR > Health-Related Quality Of Life (Patient Reported Outcomes) (HEOR) Efficacy > Clinical Response/Remission Efficacy > Clinical Response/Remission Efficacy > Survival Efficacy > Survival HEOR > He…	Secondary Outcome Measures: Overall Survival (OS) [Time Frame: Approximately up to 57 months from first participant randomization] Recommended Phase 3 Dose (RP3D) of BMS-986507 [Time Frame: Approximately 19 months from first participant randomization] Number of participants with treatment-related Adverse Events (AEs) [Time Frame: Approximately up to 57 months from first participant randomization]…	2025-04-15	Actual							2028-03-13	Anticipated	2030-05-15	Anticipated
566506	NCC5182 NCT06910072 TrialTroveID-566506	Paclitaxel Polymeric Micelles and Carboplatin in Combination With Iparomilimab and Tuvonralimab Neoadjuvant Therapy for Triple-negative Breast Cancer	II/III	Planned	Oncology	Oncology: Breast	HER2 negative; Neoadjuvant; Stage II; Stage III; Triple receptor negative	Breast Neoplasms; Triple Negative Breast Neoplasms	Trialtrove	Chinese Academy of Medical Sciences	Sponsor	Government					carboplatin paclitaxel iparomlimab + tuvonralimab	DNA inhibitor; DNA synthesis inhibitor Beta tubulin inhibitor; Microtubule stimulant; Taxane; Tubulin polymerization inhibitor PD-1 antagonist; CTLA4 antagonist; Immuno-oncology therapy; Immune checkpoint inhibitor	Not applicable epidermal growth factor receptor; erb-b2 receptor tyrosine kinase 2; tubulin beta class I cytotoxic T-lymphocyte associated protein 4; programmed cell death 1	Anticancer, alkylating Anticancer, other Anticancer, immunological	Small molecule; Small molecule > Synthetic small molecule Biological > Protein > Antibody > Monoclonal antibody, other; Natural product > Plant; Small molecule Biological > Protein > Antibody > Bispecific antibody; Biological > Protein > Antibody > Human monoclonal antibody; Biological > Protein > Antibody > Humanized monoclonal antibody; Biological > Protein > Antibody > Monoclonal antibody, oth…						ERBB2	Diagnostic; Predictive; Predisposing; Prognostic	This is a prospective, single-arm, multicenter study to observe and evaluate the efficacy and safety of paclitaxel polymeric micelles and carboplatin in combination with iparomilimab and tuvonralimab in neoadjuvant therapy for triple-negative breast cancer. The main endpoint of the study is pCR, 32 patients are scheduled to be enrolled.	Complete response	Efficacy > Clinical Response/Remission	Primary endpoint [Time Frame: After surgery（within 1 month）] Pathological complete response (pCR) rates in patients with triple-negative breast cancer	Event-free survival Overall response rate Treatment Emergent Adverse Events	Efficacy > Survival Efficacy > Clinical Response/Remission Safety/Toxicity > Adverse Drug Reactions	Objective response rate (ORR) [Time Frame: During neoadjuvant therapy before surgery（within 6 months）] The rate of event-free Survival (EFS) [Time Frame: 2-year] The incidence of treatment-related adverse event [Time Frame: 2-year]	2025-04-02	Anticipated							2026-10-01	Anticipated	2028-10-01	Anticipated
559127	CTR20250049 JSKN003-301 NCT06846437 TrialTroveID-559127	A Randomized, Controlled, Open-Label, Multicenter, Phase III Study to Compare the Efficacy and Safety of JSKN003 Versus Trastuzumab Emtansine (T-DM1) for HER2-Positive, Advanced Breast Cancer Subjects	III	Open	Oncology	Oncology: Breast	HER2 positive; Second line; Stage III; Stage IV	Breast Neoplasms	Trialtrove	CSPC Pharmaceutical Group Co./Shanghai JMT-Bio Technology Co.	Sponsor	Industry, all other pharma	China		Shijiazhuang	050035	JSKN-003	DNA topoisomerase I inhibitor	DNA topoisomerase I; erb-b2 receptor tyrosine kinase 2	Anticancer, other	Biological > Protein > Antibody > Antibody-drug conjugate; Biological > Protein > Antibody > Bispecific antibody; Biological > Protein > Antibody > Monoclonal antibody, other; Small molecule > Synthetic small molecule	trastuzumab	ErbB-2 antagonist	erb-b2 receptor tyrosine kinase 2; LDL receptor related protein 1	Anticancer, immunological	Biological > Protein > Antibody > Humanized monoclonal antibody; Biological > Protein > Antibody > Monoclonal antibody, other	CYP3A4; ERBB2	Diagnostic; Predictive; Predisposing; Prognostic	This study is designed to compare the safety and efficacy of JSKN003 versus T-DM1 in unrespectable locally advanced and/or metastatic HER2-positive breast cancer participants previously treated with trastuzumab and taxane. To evaluate the efficacy and safety of JSKN003 compared to emtansine (T-DM1) in the treatment of patients with HER2-positive, unresectable locally advanced or metastatic breast…	Progression-free survival Response evaluation criteria in solid tumors	Efficacy > Survival Efficacy > Clinical Response/Remission	Primary Outcome Measures Progression-Free Survival (PFS) by BIRC [Time Frame: Up to approximately 4 years] Primary objective: To compare the PFS (BIRC assessment) of JSKN003 and T-DM1 in the treatment of participants with HER2-positive advanced breast cancer. Primary endpoint and evaluation time 1. index: PFS (BIRC assessment, RECIST 1.1) Evaluation time: Tumor assessments were performed every 6 …	Area under the curve score Clinical benefit rate Cmax Complement levels Duration of overall response Immunogenicity (other timeframe) Immunogenicity Overall response rate Overall survival Progression-free survival Response evaluation criteria in solid tumors Safety and Tolerability Serious Adverse Event Treatment Emergent Adverse Events Vital signs	Pharmacokinetics/Pharmacodynamics > PK/PD Efficacy > Clinical Response/Remission Pharmacokinetics/Pharmacodynamics > PK/PD Efficacy > Inflammatory Assessment Efficacy > Clinical Response/Duration Efficacy > Immunological Response Safety/Toxicity > Adverse Drug Reactions Efficacy > Clinical Response/Remission Efficacy > Survival Efficacy > Survival Efficacy > Clinical Response/Remission Safety/Tox…	Secondary Outcome Measures Progression-free survival (PFS) by investigator [Time Frame: Up to approximately 4 years] Overall Survival (OS) [Time Frame: Up to approximately 4 years] Objective Response Rate (ORR) [Time Frame: Up to approximately 4 years] Disease Control Rate (DCR) [Time Frame: Up to approximately 4 years] Duration of Response (DoR) [Time Frame: Up to approximately 4 years] Incidenc…	2025-02-18	Actual							2026-10-13	Anticipated	2028-12-31	Anticipated
557221	1011776 BNT323-03 CTR20251249 EUCT Number: 2024-517979-20-00 NCT06827236 TrialTroveID-557221	A Phase I/II, Multi-site, Open-label, Two-part Trial to Evaluate the Efficacy, Safety, and Pharmacokinetics of BNT323 in Combination With BNT327 in Participants With Advanced Breast Cancer	I/II	Open	Oncology	Oncology: Breast	HER2 low; HER2 negative; HER2 positive; Second line; Stage III; Stage IV; Triple receptor negative	Breast Neoplasms	Trialtrove	BioNTech Bristol-Myers Squibb BioNTech/Biotheus Duality Biologics	Sponsor Sponsor Collaborator Collaborator	Industry, all other pharma Industry, Top 20 Pharma Industry, all other pharma Industry, all other pharma	Germany United States Germany China	NJ	Mainz Princeton Mainz	D-55131 NJ 08543 D-55131 201204	BNT-327 trastuzumab pamirtecan	Vascular endothelial growth factor receptor antagonist; PD-L1 antagonist; Immuno-oncology therapy; Immune checkpoint inhibitor DNA topoisomerase I inhibitor	CD274 molecule; vascular endothelial growth factor A DNA topoisomerase I; erb-b2 receptor tyrosine kinase 2	Anticancer, immunological Anticancer, other	Biological > Protein > Antibody > Bispecific antibody; Biological > Protein > Antibody > Monoclonal antibody, other Biological > Protein > Antibody > Antibody-drug conjugate; Small molecule > Synthetic small molecule						EGFR; ERBB2	Diagnostic; Predictive; Predisposing; Prognostic	This is a Phase I/II, multi-site, open-label, two-part study designed to evaluate the efficacy, safety, optimized dose and contribution of components of BNT323 in combination with BNT327 in participants with hormone receptor-positive (HR+) or hormone receptor-negative (HR-), Human epidermal growth factor receptor (HER)2-positive, HER2-low (immunohistochemistry [IHC] 1+ or IHC 2+/in situ hybridiza…	Complete response Dose-limiting toxicities Overall response rate Partial response Response evaluation criteria in solid tumors Safety and Tolerability Serious Adverse Event Treatment Emergent Adverse Events	Efficacy > Clinical Response/Remission Safety/Toxicity > Safety/Tolerability Efficacy > Clinical Response/Remission Efficacy > Clinical Response/Remission Efficacy > Clinical Response/Remission Safety/Toxicity > Safety/Tolerability Safety/Toxicity > Serious Adverse Events Safety/Toxicity > Adverse Drug Reactions	Part 1 - Occurrence of dose limiting toxicities (DLTs) [Time Frame: During the DLT evaluation period (Cycle 1), i.e., the time of initiation of the first dose of investigational medicinal product (IMP) up to 21 days] By dose level. Occurrence of Treatment-emergent adverse events (TEAEs), Grade ≥3 TEAEs, serious adverse events (SAEs), treatment-related TEAEs, treatment-related Grade ≥3 TEAEs, and …	Clinical benefit rate Duration of overall response Overall response rate Progression-free survival Progressive disease rate Response evaluation criteria in solid tumors Stable Disease Time to response	Efficacy > Clinical Response/Remission Efficacy > Clinical Response/Duration Efficacy > Clinical Response/Remission Efficacy > Survival Efficacy > Clinical Response/Progression Efficacy > Clinical Response/Remission Efficacy > Clinical Response/Remission Efficacy > Disease Progression	Part 1 - ORR ORR defined as the proportion of participants in whom a confirmed CR or PR (per RECIST v1.1 based on the investigator's assessment) is observed as best overall response. By dose level. [Time Frame: From the time of initiation of the first dose of IMP to last tumor assessment scan, i.e., up to 36 months.] Part 2 - Duration of response (DoR) DoR defined as the time from first objective…	2025-04-23	Actual							2028-05-01	Anticipated	2029-05-01	Anticipated
554469	BALISTA BALISTA（YBCSG-24-01） NCT06793332 TrialTroveID-554469	Prospective, One-arm, Phase II Clinical Study of Ivoximab Combined with TROP2 ADC in the Treatment of Brain Metastases in Triple-negative Breast Cancer	II	Open	Oncology	Oncology: Breast; Oncology: Metastatic Cancer	CNS mets; HER2 negative; PD-1 Naive; PD-L1 Naive; Second line; Stage III; Stage IV; Triple receptor negative	Brain Neoplasms; Breast Neoplasms; Central Nervous System Neoplasms; Neoplasm Metastasis; Triple Negative Breast Neoplasms	Trialtrove	Fudan University - Shanghai, China	Sponsor	Academic					sacituzumab govitecan ivonescimab	DNA topoisomerase I inhibitor Vascular endothelial growth factor receptor antagonist; PD-1 antagonist; Immuno-oncology therapy; Immune checkpoint inhibitor	DNA topoisomerase I; tumor associated calcium signal transducer 2 programmed cell death 1; vascular endothelial growth factor A	Anticancer, immunological Anticancer, immunological	Biological > Protein > Antibody > Antibody-drug conjugate; Biological > Protein > Antibody > Humanized monoclonal antibody; Small molecule > Synthetic small molecule Biological > Protein > Antibody; Biological > Protein > Antibody > Bispecific antibody; Biological > Protein > Antibody > Humanized monoclonal antibody						ERBB2	Diagnostic; Predictive; Predisposing; Prognostic	This study is a single-center, prospective, single-arm clinical trial, which intends to enroll patients with triple-negative breast cancer with brain metastases to receive ivonescimab combined with TROP2 ADC (such as sacituzumab govitecan) treatment until disease progression, intolerable toxicity, withdrawal of informed consent, or the investigator deems it necessary to discontinue the medication…	Complete response Overall response rate Partial response	Efficacy > Clinical Response/Remission Efficacy > Clinical Response/Remission Efficacy > Clinical Response/Remission	Intracranial objective response rate (CNS ORR) [Time Frame: Up to approximately 12 weeks] CNS ORR is the percentage of participants with the best objective response of complete response (CR) or partial response (PR) of Intracranial metastatic lesions according to RANO-BM criteria. CR = Disappearance of all non-nodal target lesions. PR = At least a 30% decrease in the sum of diameter of all target…	Clinical benefit rate Complete response Overall survival Partial response Progression-free survival Progressive disease rate Response evaluation criteria in solid tumors Stable Disease	Efficacy > Clinical Response/Remission Efficacy > Clinical Response/Remission Efficacy > Survival Efficacy > Clinical Response/Remission Efficacy > Survival Efficacy > Clinical Response/Progression Efficacy > Clinical Response/Remission Efficacy > Clinical Response/Remission	Intracranial clinical benefit rate (CNS CBR) [Time Frame: Up to approximately 12 weeks] Percentage of participants with complete response (CR) or partial response (PR) or stable disease (SD) lasting 4 weeks or longer of intracranial metastatic lesions as defined in RANO-BM criteria. Progression-Free Survival (PFS) [Time Frame: Up to approximately 30 months] PFS defined as the time from the date o…	2024-12-17	Actual							2026-01-31	Anticipated	2027-01-31	Anticipated
553662	NCT06786026 QLMA-BC-IIT-004 TrialTroveID-553662	QL1706 Plus Nab-paclitaxel +/- Bevacizumab as 1L Treatment in Recurrent or Metastatic Triple-Negative Breast Cancer : A Non-Randomized, Multicenter Phase II Study	II	Open	Oncology	Oncology: Breast	First line; HER2 negative; Stage III; Stage IV; Triple receptor negative	Breast Neoplasms; Triple Negative Breast Neoplasms	Trialtrove	Fudan University - Shanghai, China	Sponsor	Academic					iparomlimab + tuvonralimab	PD-1 antagonist; CTLA4 antagonist; Immuno-oncology therapy; Immune checkpoint inhibitor	cytotoxic T-lymphocyte associated protein 4; programmed cell death 1	Anticancer, immunological	Biological > Protein > Antibody > Bispecific antibody; Biological > Protein > Antibody > Human monoclonal antibody; Biological > Protein > Antibody > Humanized monoclonal antibody; Biological > Protein > Antibody > Monoclonal antibody, other	bevacizumab nab-paclitaxel	Vascular endothelial growth factor receptor 1 antagonist; Vascular endothelial growth factor receptor antagonist; Angiogenesis inhibitor Beta tubulin inhibitor; Microtubule stimulant; Taxane	vascular endothelial growth factor A tubulin beta class I	Anticancer, immunological; Neurological Anticancer, other; Cardiovascular	Biological > Protein > Antibody > Humanized monoclonal antibody; Biological > Protein > Antibody > Monoclonal antibody, other Reformulation > Optimized reformulation > Nanoparticle optimized; Small molecule > Synthetic small molecule	albumin; EGFR; ERBB2; PGR	Diagnostic; Predictive; Predisposing; Prognostic	This study is to evaluate the efficacy and safety of QL1706 plus nab-paclitaxel ± bevacizumab in 1L treatment of r/mTNBC	Complete response Overall response rate Partial response Response evaluation criteria in solid tumors	Efficacy > Clinical Response/Remission Efficacy > Clinical Response/Remission Efficacy > Clinical Response/Remission Efficacy > Clinical Response/Remission	Primary Outcome Measures: Outcome Measure : ORR by investigator [Time Frame: At baseline, at the time point of every 6 weeks, up to 1 years] Measure Description : ORR (Objective response rate) is the percentage of evaluable patients with a confirmed investigator-assessed response of CR (complete response) or PR (partial response) per RECIST v1.1.	Adverse Events Clinical benefit rate Complete response Immune Response Overall survival Partial response Progression-free survival Response evaluation criteria in solid tumors Safety and Tolerability Stable Disease	Safety/Toxicity > Adverse Drug Reactions Efficacy > Clinical Response/Remission Efficacy > Clinical Response/Remission Efficacy > Clinical Response/Remission Efficacy > Survival Efficacy > Clinical Response/Remission Efficacy > Survival Efficacy > Clinical Response/Remission Safety/Toxicity > Safety/Tolerability Efficacy > Clinical Response/Remission	Secondary Outcome Measures : Outcome Measure : DCR by investigator [Time Frame: At baseline, at the time point of every 6 weeks, up to 1 year] Measure Description : DCR (Disease control rate) is the percentage of evaluable patients with a confirmed investigator-assessed response of CR (complete response), PR (partial response) or SD (stable disease) per RECIST v1.1. Outcome Measure : Safety (inci…	2024-10-09	Actual							2025-09-30	Anticipated	2028-12-31	Anticipated
552792	CLSP-1025-101 GUARDIAN-101 NCT06778863 TrialTroveID-552792	GUARDIAN-101: A Phase I Dose Escalation and Expansion Study of CLSP-1025 in Adult Patients With Solid Tumors That Harbor the p53 R175H Mutation	I	Open	Oncology	Oncology: Bladder; Oncology: Breast; Oncology: Colorectal; Oncology: Head/Neck; Oncology: Lung, Non-Small Cell; Oncology: Ovarian; Oncology: Pancreas; Oncology: Prostate; Oncology: Unspecified Solid Tumor	Second line; Squamous Cell; Stage III; Stage IV	Adenocarcinoma; Breast Neoplasms; Carcinoma, Non-Small-Cell Lung; Colorectal Neoplasms; Head and Neck Neoplasms; Neoplasms; Ovarian Neoplasms; Pancreatic Neoplasms; Prostatic Neoplasms; Squamous Cell Carcinoma of Head and Neck; Urethral Neoplasms; Urinary Bladder Neoplasms	Trialtrove	Clasp Therapeutics	Sponsor	Industry, all other pharma	United States		Cambridge	02139	CLSP-1025	CD3 agonist; Immuno-oncology therapy	CD3 epsilon subunit of T-cell receptor complex; major histocompatibility complex, class I, A; tumor protein p53	Anticancer, immunological	Biological > Protein > Antibody > Cell engager, bispecific; Biological > Protein > Antibody > Monoclonal antibody, other						CALML5; TP53	Diagnostic; Predictive; Predisposing; Prognostic	To evaluate CLSP-1025 targeting solid tumors that harbor the p53 R175H mutation To identify the dose of CLSP-1025 for use in future studies.	Dose-limiting toxicities Maximum tolerated dose Overall response rate Response evaluation criteria in solid tumors	Safety/Toxicity > Safety/Tolerability Safety/Toxicity > Safety/Tolerability Efficacy > Clinical Response/Remission Efficacy > Clinical Response/Remission	Part A: Determine the maximum tolerated dose (MTD) and/or the recommended dose(s) for expansion (RDE[s]) [Time Frame: 28 days after infusion] Rate of dose-limiting toxicities (DLTs) after infusion of CLSP-1025 Part B: Evaluate the Objective response rate (ORR) of CLSP-1025 as a monotherapy in HLA-selected patients with advanced solid tumors that express the p53 R175H mutation [Time Frame: Up to 2…	Area under the curve score Clinical benefit rate Cmax Cmin Common Terminology Criteria for Adverse Events Duration of overall response Elimination half-life Immunogenicity (other timeframe) Immunogenicity Overall response rate - duration Overall response rate Overall survival Plasma concentration Progression-free survival Response evaluation criteria in solid tumors Time to response Treatment Eme…	Pharmacokinetics/Pharmacodynamics > PK/PD Efficacy > Clinical Response/Remission Pharmacokinetics/Pharmacodynamics > PK/PD Pharmacokinetics/Pharmacodynamics > PK/PD Safety/Toxicity > Adverse Drug Reactions Efficacy > Clinical Response/Duration Pharmacokinetics/Pharmacodynamics > PK/PD Efficacy > Immunological Response Safety/Toxicity > Adverse Drug Reactions Efficacy > Clinical Response/Remission…	Number of patients with treatment-emergent adverse events, as assessed by CTCAE, v5.0 [Time Frame: Up to 24 months after infusion] Incidence and severity of treatment-emergent adverse events (TEAEs) Number of patients with treatment-related adverse events, as assessed by CTCAE, v5.0 [Time Frame: Up to 24 months after infusion] Incidence and severity of treatment-related adverse events (TRAEs) Num…	2025-02-28	Actual							2027-12-01	Anticipated	2028-06-01	Anticipated
552067	AK112-308 CTR20250033 HARMONi-BC1/AK112-308 NCT06767527 TrialTroveID-552067	A Randomized, Controlled, Multi-center Phase III Clinical Study of AK112 Plus Nab-paclitaxel Versus Placebo Plus Nab-paclitaxel as First-line Treatment for Locally Advanced Unresectable or Metastatic Triple-negative Breast Cancer	III	Open	Oncology	Oncology: Breast	First line; HER2 negative; Stage III; Stage IV; Triple receptor negative	Breast Neoplasms; Triple Negative Breast Neoplasms	Trialtrove	Akeso Biopharma	Sponsor	Industry, all other pharma	China		Zhongshan	528437	ivonescimab	Vascular endothelial growth factor receptor antagonist; PD-1 antagonist; Immuno-oncology therapy; Immune checkpoint inhibitor	programmed cell death 1; vascular endothelial growth factor A	Anticancer, immunological	Biological > Protein > Antibody; Biological > Protein > Antibody > Bispecific antibody; Biological > Protein > Antibody > Humanized monoclonal antibody	nab-paclitaxel (IV)	Beta tubulin inhibitor; Microtubule stimulant; Taxane	tubulin beta class I	Anticancer, other; Cardiovascular	Reformulation > Optimized reformulation > Nanoparticle optimized; Small molecule > Synthetic small molecule	albumin; ERBB2	Diagnostic; Predictive; Predisposing; Prognostic	This multicenter, randomized, double-blind study aims to assess the safety and efficacy of AK112 in combination with Nab-Paclitaxel, compared to a placebo plus Nab-Paclitaxel, as a first-line treatment for inoperable locally advanced or metastatic triple-negative breast cancer (TNBC).	Overall survival Progression-free survival Response evaluation criteria in solid tumors	Efficacy > Survival Efficacy > Survival Efficacy > Clinical Response/Remission	PFS assessed by IRRC [Time Frame: Up to approximately 2 years] Progression-Free Survival (PFS) assessed by Independent Radiologic Review Committee (IRRC) OS [Time Frame: Up to approximately 4 years] Overall survival (OS) is defined as the time from randomization to death due to any cause Primary objectives: 1. To compare the progression-free survival (PFS) of AK112 combined with nab-paclitaxel an…	Adverse Events Clinical benefit rate Cmax Cmin Complete response Duration of overall response Immunogenicity (other timeframe) Immunogenicity Overall response rate Partial response Progression-free survival Progressive disease rate Quality of Life Response evaluation criteria in solid tumors Safety and Tolerability Stable Disease Time to response	Safety/Toxicity > Adverse Drug Reactions Efficacy > Clinical Response/Remission Pharmacokinetics/Pharmacodynamics > PK/PD Pharmacokinetics/Pharmacodynamics > PK/PD Efficacy > Clinical Response/Remission Efficacy > Clinical Response/Duration Efficacy > Immunological Response Safety/Toxicity > Adverse Drug Reactions Efficacy > Clinical Response/Remission Efficacy > Clinical Response/Remission Effic…	PFS assessed by investigator [Time Frame: Up to approximately 2 years] Progression-free survival is defined as the time from randomization to the first documented PD per RECIST 1.1 based on assessments by investigator or death due to any cause, whichever occurs first. ORR assessed by IRRC or investigators [Time Frame: Up to approximately 2 years] Objective Response Rate (ORR) is defined as the pe…	2025-02-07	Actual							2026-12-01	Anticipated	2028-12-01	Anticipated
551671	CTR20241936 IMM2510-002 NCT06764836 TrialTroveID-551671	An Open-Label, Multi-Centre, Single-Arm, Phase I Clinical Study to Evaluate the Safety, Tolerability, Pharmacokinetics and Preliminary Antitumor Efficacy of IMM2510 in Combination With IMM27M in Patients With Advanced Solid Tumors	I	Open	Oncology	Oncology: Breast; Oncology: Colorectal; Oncology: Endometrial; Oncology: Head/Neck; Oncology: Liver; Oncology: Lung, Non-Small Cell; Oncology: Lung, Small Cell; Oncology: Melanoma; Oncology: Neuroendocrine; Oncology: Ovarian; Oncology: Renal; Oncology: Soft Tissue Sarcoma	(N/A); HER2 negative; PD-1 Naive; PD-L1 Naive; Pulmonary; Second line; Squamous Cell; Stage III; Stage IV; Triple receptor negative	Breast Neoplasms; Carcinoma, Non-Small-Cell Lung; Carcinoma, Renal Cell; Colorectal Neoplasms; Endometrial Neoplasms; Fibrosarcoma; Head and Neck Neoplasms; Kidney Neoplasms; Leiomyosarcoma; Liposarcoma; Liver Neoplasms; Melanoma; Neoplasms; Neuroendocrine Tumors; Ovarian Neoplasms; Rhabdomyosarcoma; Sarcoma; Small Cell Lung Carcinoma; Synovial Sarcoma; Wilms Tumor	Trialtrove	ImmuneOnco Biopharmaceuticals (Shanghai) Co.	Sponsor	Industry, all other pharma	China		Shanghai		palverafusp alfa tazlestobart	Vascular endothelial growth factor receptor antagonist; PD-L1 antagonist; Immuno-oncology therapy; Immune checkpoint inhibitor CTLA4 antagonist; Immuno-oncology therapy; Immune checkpoint inhibitor	CD274 molecule; vascular endothelial growth factor A cytotoxic T-lymphocyte associated protein 4	Anticancer, immunological Anticancer, immunological	Biological > Protein > Antibody > Bispecific antibody Biological > Protein; Biological > Protein > Antibody > Humanized monoclonal antibody						ERBB2; GPT; TNF	Diagnostic; Predictive; Predisposing; Prognostic	This study is an open-label, multi-centre, single-arm, phase I clinical study, to evaluate the safety, tolerability, efficacy, pharmacokinetics (PK) and pharmacodynamics (PD) of IMM2510 (an anti-PD-L1/VEGF bispecific antibody fusion protein) + IMM27M (a humanized Fc-engineered anti-CTLA-4 antibody) combination therapy in patients with advanced solid tumors.	Adverse Events Common Terminology Criteria for Adverse Events Dose-limiting toxicities Maximum tolerated dose Safety and Tolerability Serious Adverse Event	Safety/Toxicity > Adverse Drug Reactions Safety/Toxicity > Adverse Drug Reactions Safety/Toxicity > Safety/Tolerability Safety/Toxicity > Safety/Tolerability Safety/Toxicity > Safety/Tolerability Safety/Toxicity > Serious Adverse Events	DLT/MTD (Dose Escalation Phase) [Time Frame: Within 8 weeks after the investigational products administration (within 56 days after first dosing of C1D1)] Incidence and characteristics of Dose-Limiting Toxicity (DLT) to determine the Maximum Tolerated Dose (MTD). RP2D (Dose Extension Phase) [Time Frame: From the first dose until disease progresses or end of treatment for other reasons, the maximu…	Area under the curve score Clinical benefit rate Cmax Cmin Complete response Concentration at steady state Disease-free survival Duration of overall response Elimination half-life Immune-related response evaluation criteria in solid tumors Immunogenicity (other timeframe) Immunogenicity Neutralizing antibody response Overall response rate - duration Overall response rate Overall survival Partial …	Pharmacokinetics/Pharmacodynamics > PK/PD Efficacy > Clinical Response/Remission Pharmacokinetics/Pharmacodynamics > PK/PD Pharmacokinetics/Pharmacodynamics > PK/PD Efficacy > Clinical Response/Remission Pharmacokinetics/Pharmacodynamics > PK/PD Efficacy > Survival Efficacy > Clinical Response/Duration Pharmacokinetics/Pharmacodynamics > PK/PD Efficacy > Clinical Response/Remission Efficacy > Imm…	ORR [Time Frame: From date of first dose until the date of first documented progression, death from any cause, loss of follow-up, withdrawal of informed consent, or study termination by the sponsor, whichever came first, assessed up to approximately 2 years] Objective Response Rate (ORR) is the proportion of patients with Complete Response (CR) or Partial Response (PR). ORR and other efficacy eva…	2024-07-23	Actual							2026-01-27	Anticipated	2026-01-27	Anticipated
550163	CTR20251053 DM002001 NCT06751329 TrialTroveID-550163	A Phase I, Multicentre, Open-label, First-in-Human, Dose Escalation and Expansion Study of DM002 in Patients With Advanced Solid Tumors	I	Open	Oncology	Oncology: Breast; Oncology: Colorectal; Oncology: Endometrial; Oncology: Lung, Small Cell; Oncology: Neuroendocrine; Oncology: Ovarian; Oncology: Pancreas; Oncology: Prostate; Oncology: Unspecified Solid Tumor	(N/A); HER2 low; HER2 positive; Metastatic; Pulmonary; Second line; Stage III; Stage IV	Breast Neoplasms; Colorectal Neoplasms; Endometrial Neoplasms; Neoplasms; Neuroendocrine Tumors; Ovarian Neoplasms; Pancreatic Neoplasms; Prostatic Neoplasms; Small Cell Lung Carcinoma	Trialtrove	Biocytogen Pharmaceuticals (Beijing) Co./Doma Biopharmaceutical (Suzhou) Co./Xadcera Biopharmaceutical (Suzhou) Co.	Sponsor	Industry, all other pharma	China		Beijing		DM-002	DNA topoisomerase I inhibitor	DNA topoisomerase I; erb-b2 receptor tyrosine kinase 3; mucin 1, cell surface associated	Anticancer, immunological	Biological > Protein > Antibody > Antibody-drug conjugate; Biological > Protein > Antibody > Bispecific antibody; Small molecule > Synthetic small molecule						CD4; CYP3A4; ERBB2; ERBB3; GPT; IFNG; MUC1	Diagnostic; Predictive; Predisposing; Prognostic	The goal of study： The study has two parts: Part 1 Dose Escalation and Part 2 Dose Expansion. In Part 1, a few participants will receive the lowest dose of study drug. The study team will make sure it is safe and tolerated before enrolling new participants at a higher dose of study drug. There will be up to six or more dose levels of study drug tested (called cohorts). Which dose you receive will…	Adverse Events Cardiac Telemetry Dose-limiting toxicities Maximum tolerated dose Safety and Tolerability Vital signs	Safety/Toxicity > Adverse Drug Reactions Safety/Toxicity > Cardiac Measures/Events Safety/Toxicity > Safety/Tolerability Safety/Toxicity > Safety/Tolerability Safety/Toxicity > Safety/Tolerability Safety/Toxicity > Serious Adverse Events	Primary Outcome Measures Dose-limiting Toxicities (DLTs) of DM002 [Time Frame: 12 months] Incidence of DLTs of DM002 will be determined. A dose-limiting toxicity (DLT) is defined as grade 3 neurological toxicities (e.g. chemical meningitis) or other grade 4 toxicities. Maximum tolerated dose (MTD) for DM002 [Time Frame: 12 months] The MTD of DM002 will be determined. The MTD is defined as the dos…	Clinical benefit rate Cmax Complete response Overall response rate Overall survival Partial response Plasma concentration Progression-free survival Response evaluation criteria in solid tumors Time to response Tmax	Efficacy > Clinical Response/Remission Pharmacokinetics/Pharmacodynamics > PK/PD Efficacy > Clinical Response/Remission Efficacy > Clinical Response/Remission Efficacy > Survival Efficacy > Clinical Response/Remission Pharmacokinetics/Pharmacodynamics > PK/PD Efficacy > Survival Efficacy > Clinical Response/Remission Efficacy > Disease Progression Pharmacokinetics/Pharmacodynamics > PK/PD	Secondary Outcome Measures Area Under the Curve（AUC，ng·h/mL） [Time Frame: 12 months] Area under the plasma concentration-time curve from time zero extrapolated to infinity, calculated by linear up/log down trapezoidal summation. Maximum (peak) plasma concentration (Cmax, ng/mL) [Time Frame: 12 months] Maximum concentration, obtained directly from the observed concentration versus time data. Time …	2025-02-17	Actual							2027-10-08	Anticipated	2028-04-18	Anticipated
549905	CTR20244675 KN026-004 NCT06747338 Neo-Healer TrialTroveID-549905	A Randomized, Controlled, Open-label, Multicenter, Phase III Clinical Trial to Compare the Efficacy and Safety of KN026 Combined With HB1801 Versus Trastuzumab Combined With Pertuzumab and Docetaxel in Neoadjuvant Treatment of Early or Locally Advanced HER2-positive Breast Cancer.	III	Open	Oncology	Oncology: Breast	HER2 positive; Neoadjuvant; Stage II; Stage III	Breast Neoplasms	Trialtrove	CSPC Pharmaceutical Group Co./Shanghai JMT-Bio Technology Co. Suzhou Alphamab Co./Alphamab Oncology {Jiangsu Alphamab Biopharmaceuticals Co.}	Sponsor Collaborator	Industry, all other pharma Industry, all other pharma	China China		Shijiazhuang Suzhou	050035 215125	anbenitamab	EGFR antagonist; ErbB antagonist; ErbB-2 antagonist; Immuno-oncology therapy	erb-b2 receptor tyrosine kinase 2	Anticancer, immunological	Biological > Protein > Antibody > Bispecific antibody; Biological > Protein > Antibody > Monoclonal antibody, other	docetaxel trastuzumab pertuzumab docetaxel, CSPC ZhongQi Pharmaceutical	Tubulin inhibitor; Taxane; Tubulin polymerization inhibitor ErbB-2 antagonist ErbB-2 antagonist; ErbB-2 tyrosine kinase inhibitor Tubulin inhibitor; Taxane; Tubulin polymerization inhibitor	tubulin beta class I erb-b2 receptor tyrosine kinase 2; LDL receptor related protein 1 epidermal growth factor receptor; erb-b2 receptor tyrosine kinase 2 tubulin beta class I	Anticancer, other Anticancer, immunological Anticancer, immunological Anticancer, other	Small molecule; Small molecule > Semisynthetic small molecule Biological > Protein > Antibody > Humanized monoclonal antibody; Biological > Protein > Antibody > Monoclonal antibody, other Biological > Protein > Antibody > Humanized monoclonal antibody; Biological > Protein > Antibody > Monoclonal antibody, other Reformulation > Optimized reformulation > Nanoparticle optimized; Small molecule; Sma…	CYP3A4; ERBB2	Diagnostic; Predictive; Predisposing; Prognostic	This randomized, controlled, open-label, multicenter study will assess the safety and efficacy of KN026 plus HB1801 as neoadjuvant therapy in participants with early or locally advanced HER2-positive breast cancer. To compare the efficacy and safety of KN026 combined with HB1801 versus trastuzumab combined with pertuzumab and docetaxel as neoadjuvant therapy in patients with HER2-positive early o…			tpCR (BIRC, AJCC 8th) [Time Frame: through study completion, an average of 1 year] tpCR (ypT0/Tis ypN0) is defined as the absence of residual invasive cancer on hematoxylin and eosin evaluation of the complete resected breast specimen and all sampled regional lymph nodes following completion of neoadjuvant systemic therapy. The primary endpoint is the tpCR rate as evaluated by a blinded independe…	Cardiac Telemetry Common Terminology Criteria for Adverse Events Event-free survival Immunogenicity (other timeframe) Immunogenicity Neutralizing antibody response Overall response rate Recurrence Response evaluation criteria in solid tumors Safety and Tolerability Serious Adverse Event Treatment Emergent Adverse Events Vital signs	Safety/Toxicity > Cardiac Measures/Events Safety/Toxicity > Adverse Drug Reactions Efficacy > Survival Efficacy > Immunological Response Safety/Toxicity > Adverse Drug Reactions Efficacy > Immunological Response Efficacy > Clinical Response/Remission Efficacy > Clinical Response/Remission Efficacy > Clinical Response/Remission Safety/Toxicity > Safety/Tolerability Safety/Toxicity > Serious Advers…	tpCR (INV, AJCC 8th) [Time Frame: through study completion, an average of 1 year] Description: tpCR (ypT0/Tis ypN0) is defined as the absence of residual invasive cancer on hematoxylin and eosin evaluation of the complete resected breast specimen and all sampled regional lymph nodes following completion of neoadjuvant systemic therapy. bpCR (BIRC and INV, AJCC 8th) [Time Frame: through study comp…	2024-12-16	Actual							2026-12-16	Anticipated	2027-12-16	Anticipated
549893	CTR20244810 IMM2510-003 NCT06746870 TrialTroveID-549893	A Phase II Clinical Study to Evaluate the Safety, Pharmacokinetic Profile, and Preliminary Efficacy of IMM2510 in Combination with Chemotherapy As First-line Treatment in Subjects with Non-small Cell Lung Cancer or Triple-negative Breast Cancer	II	Open	Oncology	Oncology: Breast; Oncology: Lung, Non-Small Cell	Adenocarcinoma; Adjuvant; First line; HER2 negative; Large Cell; Neoadjuvant; PD-1 Naive; PD-L1 Naive; Second line; Squamous Cell; Stage III; Stage IV; Triple receptor negative	Breast Neoplasms; Carcinoma, Non-Small-Cell Lung; Triple Negative Breast Neoplasms	Trialtrove	ImmuneOnco Biopharmaceuticals (Shanghai) Co.	Sponsor	Industry, all other pharma	China		Shanghai		palverafusp alfa	Vascular endothelial growth factor receptor antagonist; PD-L1 antagonist; Immuno-oncology therapy; Immune checkpoint inhibitor	CD274 molecule; vascular endothelial growth factor A	Anticancer, immunological	Biological > Protein > Antibody > Bispecific antibody	pemetrexed disodium cisplatin carboplatin (iv)	Phosphoribosylglycinamide formyltransferase inhibitor; Dihydrofolate reductase inhibitor; Thymidylate synthase inhibitor; Folate receptor antagonist DNA inhibitor; DNA synthesis inhibitor DNA inhibitor; DNA synthesis inhibitor	dihydrofolate reductase; phosphoribosylglycinamide formyltransferase, phosphoribosylglycinamide synthetase, phosphoribosylaminoimidazole synthetase; thymidylate synthetase Not applicable Not applicable	Anticancer, antimetabolite; Antipsoriasis; Antiarthritic, other Anticancer, alkylating Anticancer, alkylating	Small molecule; Small molecule > Synthetic small molecule Small molecule > Synthetic small molecule Small molecule; Small molecule > Synthetic small molecule	ALK; EGFR; ERBB2; PGR; ROS1; TNF	Companion Diagnosis; Diagnostic; Predictive; Predisposing; Prognostic	This is a single-arm, multicenter, open-label Phase II clinical study evaluating the efficacy and safety of IMM2510 in combination with chemotherapy as first-line treatment in patients with stage IV metastatic or recurrent NSCLC or unresectable locally advanced or metastatic TNBC. The target population includes: Cohort 1: Patients with histologically or cytologically confirmed stage IV metastatic…	Overall response rate	Efficacy > Clinical Response/Remission	Primary Outcome Measures To evaluate the preliminary clinical efficacy of IMM2510 for Injection in combination with chemotherapy as first-line treatment in patients with stage IV metastatic or recurrent non-small cell lung cancer (NSCLC) [Time Frame: 96 weeks] Objective response rate for NSQ-NSCLC (ORR, assessed by the investigator) Objective response rate for SQ-NSCLC (ORR, assessed by the inves…	Clinical benefit rate Duration of overall response Overall response rate - duration Overall survival Progression-free survival Safety and Tolerability	Efficacy > Clinical Response/Remission Efficacy > Clinical Response/Duration Efficacy > Clinical Response/Remission Efficacy > Survival Efficacy > Survival Safety/Toxicity > Safety/Tolerability	Secondary objectives: To evaluate the preliminary clinical efficacy, safety and tolerability, and pharmacokinetic (PK) characteristics of IMM2510 for injection combined with chemotherapy in the safety lead-in period in patients with advanced NSCLC who have failed at least one line of systemic treatment, are intolerant to, or are not suitable for first-line systemic treatment To evaluate other cli…	2024-12-18	Actual							2025-11-01	Anticipated	2026-12-01	Anticipated
549594	ChiCTR2400094426 TrialTroveID-549594	Efficacy and Safety of Ivonescimab Injection Combined with Nab-Paclitaxel Plus Lobaplatin as Neoadjuvant Therapy for Triple-Negative Breast Cancer in Stages II-III: A Prospective, Multicenter, Single-Arm Study	IV	Open	Oncology	Oncology: Breast	HER2 negative; Neoadjuvant; PD-1 Naive; PD-L1 Naive; Stage II; Stage III; Triple receptor negative	Breast Neoplasms	Trialtrove	(Other Hospital/Academic/Medical Center)	Sponsor	Academic					lobaplatin nab-paclitaxel ivonescimab	DNA inhibitor; DNA synthesis inhibitor Beta tubulin inhibitor; Microtubule stimulant; Taxane Vascular endothelial growth factor receptor antagonist; PD-1 antagonist; Immuno-oncology therapy; Immune checkpoint inhibitor	Not applicable tubulin beta class I programmed cell death 1; vascular endothelial growth factor A	Anticancer, alkylating Anticancer, other; Cardiovascular Anticancer, immunological	Small molecule; Small molecule > Synthetic small molecule Reformulation > Optimized reformulation > Nanoparticle optimized; Small molecule > Synthetic small molecule Biological > Protein > Antibody; Biological > Protein > Antibody > Bispecific antibody; Biological > Protein > Antibody > Humanized monoclonal antibody	surgical intervention	Not applicable		Miscellaneous	Small molecule > Synthetic small molecule	ERBB2; TNFRSF9	Diagnostic; Predictive; Predisposing; Prognostic	To observe and evaluate the efficacy of Ivonescimab Injection in combination with nab-paclitaxel and lobaplatin in the neoadjuvant treatment of stage II-III triple-negative breast cancer (TNBC).	Complete response	Efficacy > Clinical Response/Remission	Primary outcome: Total pathological complete response(tpCR)	Adverse Events Complete response Event-free survival Overall response rate Overall survival Serious Adverse Event Treatment Emergent Adverse Events	Safety/Toxicity > Adverse Drug Reactions Efficacy > Clinical Response/Remission Efficacy > Survival Efficacy > Clinical Response/Remission Efficacy > Survival Safety/Toxicity > Serious Adverse Events Safety/Toxicity > Adverse Drug Reactions	Secondary outcome: Event Free Survival(EFS) Breast pathological complete response(bpCR) Overall survival (OS) Objective response rate（ORR） Adverse Events（AE） Treatment-Related Adverse Event（TRAE） Serious Adverse Event（SAE）	2024-12-23	Actual	34.25	Anticipated	2027-10-31	Anticipated	0	Anticipated	2027-10-31	Anticipated
544803	2024-516551-41-00 DiscovHER PAN-206 JZP598-206 NCT06695845 TrialTroveID-544803	A Phase II, Open-label, Multicenter Study to Evaluate Efficacy and Safety of Zanidatamab for the Treatment of Participants With Previously Treated HER2-expressing Solid Tumors (DiscovHER PAN-206)	II	Open	Oncology	Oncology: Breast; Oncology: Colorectal; Oncology: Endometrial; Oncology: Esophageal; Oncology: Gastric; Oncology: Head/Neck; Oncology: Lung, Non-Small Cell; Oncology: Ovarian; Oncology: Pancreas; Oncology: Unspecified Solid Tumor	(N/A); HER2 positive; Second line; Stage III; Stage IV	Breast Neoplasms; Carcinoma, Non-Small-Cell Lung; Colorectal Neoplasms; Endometrial Neoplasms; Esophageal Neoplasms; Head and Neck Neoplasms; Ovarian Neoplasms; Pancreatic Neoplasms; Salivary Gland Neoplasms; Stomach Neoplasms	Trialtrove	Jazz Pharmaceuticals	Sponsor	Industry, all other pharma	Ireland		Dublin	D04 E5W7	zanidatamab	ErbB-2 antagonist	erb-b2 receptor tyrosine kinase 2	Anticancer, immunological	Biological > Protein > Antibody > Bispecific antibody; Biological > Protein > Antibody > Monoclonal antibody, other						ALK; BRAF; ERBB2; KRAS; NRAS; ROS1	Companion Diagnosis; Diagnostic; Predictive; Predisposing; Prognostic	To evaluate the efficacy and safety of zanidatamab for the treatment of participants with previously treated solid tumors that have Human Epidermal Growth Factor Receptor 2 (HER2) Immunohistochemistry (IHC) 3+ overexpression.	Complete response Overall response rate Partial response Response evaluation criteria in solid tumors	Efficacy > Clinical Response/Remission Efficacy > Clinical Response/Remission Efficacy > Clinical Response/Remission Efficacy > Clinical Response/Remission	Confirmed Objective Response Rate (cORR) per RECIST Version 1.1, as assessed by ICR [Time Frame: Up to 2.5 years] The Independent Central Review (ICR) assessed cORR is defined as the proportion of participants who had a best overall response of Complete Response (CR), or Partial Response (PR) based on Response Evaluation Criteria in Solid Tumors Version 1.1 (RECIST 1.1)	Adverse Events Clinical benefit rate Common Terminology Criteria for Adverse Events Complete response Duration of overall response Overall response rate - duration Overall response rate Overall survival Partial response Patient-Reported Outcomes version of the Common Terminology Criteria for Adverse Events Progression-free survival Progressive disease rate Response evaluation criteria in solid tu…	Safety/Toxicity > Adverse Drug Reactions Efficacy > Clinical Response/Remission Safety/Toxicity > Adverse Drug Reactions Efficacy > Clinical Response/Remission Efficacy > Clinical Response/Duration Efficacy > Clinical Response/Remission Efficacy > Clinical Response/Remission Efficacy > Survival Efficacy > Clinical Response/Remission Safety/Toxicity > Adverse Events (Patient Reported Outcomes) Eff…	Duration of Response (DOR) Per RECIST Version 1.1, as assessed by ICR [Time Frame: Up to 2.5 years] ICR assessed DOR is defined as the time in months from the first objective response (CR or PR) that is subsequently confirmed to documented progressive disease (PD) per RECIST v1.1 or death from any cause. cORR by RECIST Version 1.1, as assessed by Investigator [Time Frame: Up to 2.5 years] Investi…	2025-01-14	Actual							2026-12-31	Anticipated	2027-12-31	Anticipated
542559	AP402-101 NCT06669975 TrialTroveID-542559	A Phase I/II, Open-label Study of the Safety, Tolerability, Pharmacokinetics, Pharmacodynamics and Clinical Activity of AP402 in HER2-Positive Patients With Locally or Advanced Solid Tumors	I/II	Open	Oncology	Oncology: Breast; Oncology: Unspecified Solid Tumor	HER2 positive; Second line; Stage III; Stage IV	Breast Neoplasms; Neoplasms	Trialtrove	AP Biosciences	Sponsor	Industry, all other pharma	Taiwan, China		Taipei City	115	AP-402	ErbB-2 antagonist; CD137 agonist; T cell stimulant; Immune checkpoint stimulant	erb-b2 receptor tyrosine kinase 2; TNF receptor superfamily member 9	Anticancer, immunological	Biological > Protein > Antibody > Cell engager, bispecific; Biological > Protein > Antibody > Monoclonal antibody, other						albumin; EPO; ERBB2; GPT	Diagnostic; Predictive; Predisposing; Prognostic	This is a Phase 1/2, multi-regional, multi-center, open-label, first-in-human (FIH), dose-escalation and dose expansion study to evaluate the safety, tolerability, pharmacokinetics (PK), pharmacodynamics (PD) and preliminary clinical activity of AP402 in HER2-positive patients with locally or advanced solid tumors. Patients divided in two parts: a dose-escalation phase to determine the maximum to…	Adverse Events Area under the curve score Cmax Common Terminology Criteria for Adverse Events Dose-limiting toxicities Elimination half-life Maximum tolerated dose Safety and Tolerability Serious Adverse Event Tmax	Safety/Toxicity > Adverse Drug Reactions Pharmacokinetics/Pharmacodynamics > PK/PD Pharmacokinetics/Pharmacodynamics > PK/PD Safety/Toxicity > Adverse Drug Reactions Safety/Toxicity > Safety/Tolerability Pharmacokinetics/Pharmacodynamics > PK/PD Safety/Toxicity > Safety/Tolerability Safety/Toxicity > Safety/Tolerability Safety/Toxicity > Serious Adverse Events Pharmacokinetics/Pharmacodynamics > …	Estimate of Maximum tolerated dose (MTD) [Time Frame: Baseline to 90 days after the last dose] This will be based on dose limiting toxicities (DLT) observed during the DLT evaluation period. Number of participants with Adverse events (AEs) and Serious Adverse events (SAE) as assessed by CTCAE V5 [Time Frame: Baseline to 90 days after the last dose] To evaluate R2PD based on PK parameters- Cmax (M…	Clinical benefit rate Complete response Immunogenicity (other timeframe) Immunogenicity Neutralizing antibody response Overall response rate - duration Overall response rate - time Overall response rate Overall survival Partial response Progression-free survival Stable Disease	Efficacy > Clinical Response/Remission Efficacy > Clinical Response/Remission Efficacy > Immunological Response Safety/Toxicity > Adverse Drug Reactions Efficacy > Immunological Response Efficacy > Clinical Response/Remission Efficacy > Clinical Response/Remission Efficacy > Clinical Response/Remission Efficacy > Survival Efficacy > Clinical Response/Remission Efficacy > Survival Efficacy > Clini…	To evaluate objective response rate (ORR) [Time Frame: Baseline to 30 days after the last dose] The proportion of patients whose best overall response (BOR) is either confirmed complete responses (CR) or confirmed partial responses (PR). Number of patients with disease Control Rate (DCR) [Time Frame: Baseline to 90 days after the last dose] The proportion of patients whose best overall response o…	2025-04-22	Actual							2026-12-01	Anticipated	2027-12-01	Anticipated
542483	EUCT Number: 2024-512421-92-00 JK06.1.01 NCT06667960 TrialTroveID-542483	A Phase I/II, Multicenter, Open Label, Dose Escalation & Dose Expansion Study of JK06, a 5T4 Antibody Drug Conjugate, in Patients With Unresectable Locally Advanced or Metastatic Cancer	I/II	Open	Oncology	Oncology: Bladder; Oncology: Breast; Oncology: Cervical; Oncology: Endometrial; Oncology: Esophageal; Oncology: Gastric; Oncology: Head/Neck; Oncology: Lung, Non-Small Cell; Oncology: Ovarian; Oncology: Prostate; Oncology: Renal; Oncology: Soft Tissue Sarcoma; Oncology: Unspecified Solid Tumor	Estrogen receptor positive; First line; Fourth line or greater; HER2 negative; PD-1 Refractory; PD-L1 Refractory; Progesterone receptor positive; Second line; Squamous Cell; Stage III; Stage IV; Third line; Triple receptor negative	Breast Neoplasms; Carcinoma, Non-Small-Cell Lung; Carcinoma, Renal Cell; Endometrial Neoplasms; Esophageal Neoplasms; Fibrosarcoma; Head and Neck Neoplasms; Kidney Neoplasms; Leiomyosarcoma; Liposarcoma; Neoplasm Metastasis; Ovarian Neoplasms; Prostatic Neoplasms; Rhabdomyosarcoma; Sarcoma; Stomach Neoplasms; Synovial Sarcoma; Urethral Neoplasms; Urinary Bladder Neoplasms; Uterine Cervical Neopla…	Trialtrove	Shenzhen Salubris Pharmaceuticals Co.	Sponsor	Industry, generic	China		Shenzhen	518048	JK-06	Unidentified pharmacological activity	trophoblast glycoprotein	Anticancer, other	Biological > Protein > Antibody > Antibody-drug conjugate; Biological > Protein > Antibody > Bispecific antibody; Biological > Protein > Antibody > Monoclonal antibody, other; Small molecule > Synthetic small molecule						albumin; ALK; CD4; EGFR; ERBB2; ROS1	Companion Diagnosis; Diagnostic; Predictive; Predisposing; Prognostic	This is a Phase 1/2, open-label, multi-center, first-in-human, dose escalation and cohort expansion study evaluating multiple doses and schedules of intravenously administered JK06 in patients with unresectable locally, advanced or metastatic cancer. To evaluate JK06 for solid tumours known to express 5T4 To evaluate the safety, pharmacokinetics and preliminary efficacy of JK06. The primary objec…	Adverse Events Dose-limiting toxicities Maximum tolerated dose Safety and Tolerability Serious Adverse Event Treatment Emergent Adverse Events	Safety/Toxicity > Adverse Drug Reactions Safety/Toxicity > Safety/Tolerability Safety/Toxicity > Safety/Tolerability Safety/Toxicity > Safety/Tolerability Safety/Toxicity > Serious Adverse Events Safety/Toxicity > Adverse Drug Reactions	Dose-limiting Toxicity (DLT) [Time Frame: First 21 days of treatment.] The incidence of DLTs during the DLT assessment period. Dose-Finding [Time Frame: From First Patient Dosed to end of Escalation, up to 14 months.] Determination of the maximum-tolerated dose/recommended Phase 2 dose. Incidence of Treatment-Emergent Adverse Events [Safety and Tolerability] [Time Frame: First treatment through 2…	Area under the curve score Clinical benefit rate Cmax Complete response Immunogenicity (other timeframe) Immunogenicity Overall response rate Partial response Progression-free survival Response evaluation criteria in solid tumors Stable Disease Tmax	Pharmacokinetics/Pharmacodynamics > PK/PD Efficacy > Clinical Response/Remission Pharmacokinetics/Pharmacodynamics > PK/PD Efficacy > Clinical Response/Remission Efficacy > Immunological Response Safety/Toxicity > Adverse Drug Reactions Efficacy > Clinical Response/Remission Efficacy > Clinical Response/Remission Efficacy > Survival Efficacy > Clinical Response/Remission Efficacy > Clinical Respo…	Pharmacokinetics of JK06 [Time Frame: Day 1 of dosing through 7 days post last dose.] Maximum Plasma Concentration (Cmax) Pharmacokinetics of JK06 [Time Frame: Day 1 of dosing through 7 days post last dose.] Area Under the Curve (AUC) Immunogenicity of JK06 by blood level measurement [Time Frame: Day 1 of dosing through 7 days post last dose.] Lab draws at protocol defined intervals to measure Im…	2024-10-23	Actual							2028-04-01	Anticipated	2028-08-01	Anticipated
539809	BM230-01 CTR20250749 NCT06644300 TrialTroveID-539809	A Phase I, Multicenter, Non-randomized, Open-label Study to Evaluate the Safety, Tolerability, Pharmacokinetics, and Efficacy of BM230 in Patients With Advanced Solid Tumors	I	Open	Oncology	Oncology: Breast; Oncology: Cervical; Oncology: Colorectal; Oncology: Endometrial; Oncology: Esophageal; Oncology: Gastric; Oncology: Lung, Non-Small Cell; Oncology: Ovarian; Oncology: Unspecified Solid Tumor	Adenocarcinoma; HER2 low; Large Cell; Line of therapy N/A; PD-1 Refractory; PD-L1 Refractory; Second line; Squamous Cell; Stage III; Stage IV	Breast Neoplasms; Carcinoma, Non-Small-Cell Lung; Colorectal Neoplasms; Endometrial Neoplasms; Esophageal Neoplasms; Neoplasms; Ovarian Neoplasms; Stomach Neoplasms; Uterine Cervical Neoplasms	Trialtrove	Suzhou Biomissile Pharmaceuticals Co.	Sponsor	Industry, all other pharma	China		Suzhou	215124	BM-230	Natural killer cell stimulant	Unspecified	Anticancer, other	Biological > Protein > Antibody > Bispecific antibody; Biological > Protein > Antibody > Cell engager, other; Biological > Protein > Antibody > Human monoclonal antibody						EPO; ERBB2; THPO	Diagnostic; Predictive; Predisposing; Prognostic	This study is a Phase I, multicenter, non-randomized, open-label, first-in-human study of BM230 conducted globally. The study will include two parts: a dose escalation part (Phase Ia) followed by a dose expansion part (Phase Ib). Phase Ia part will estimate the MTD/RED(s) in dose escalation cohorts of patients with advanced solid tumors (HER2-related solid tumors). The Phase Ib part will enroll 5…	Adverse Events Cardiac Telemetry Dose-limiting toxicities Maximum tolerated dose Safety and Tolerability Vital signs	Safety/Toxicity > Adverse Drug Reactions Safety/Toxicity > Cardiac Measures/Events Safety/Toxicity > Safety/Tolerability Safety/Toxicity > Safety/Tolerability Safety/Toxicity > Safety/Tolerability Safety/Toxicity > Serious Adverse Events	Primary Outcome Measures DLT [Time Frame: 21 days] Dose limiting toxicity AEs [Time Frame: up to 3 years] Adverse events MTD and/or RED [Time Frame: up to 3 years] The maximum tolerated dose (MTD) and/or the recommended expansion dose Primary endpoint and evaluation time 1 DLTs occurring during cycle 1; AEs described by type, frequency, severity, timing, severity, and relationship to study treatm…	Area under the curve score Clinical benefit rate Cmax Duration of overall response Elimination half-life Overall response rate Overall survival Progression-free survival Response evaluation criteria in solid tumors Safety and Tolerability Time to response Volume of distribution	Pharmacokinetics/Pharmacodynamics > PK/PD Efficacy > Clinical Response/Remission Pharmacokinetics/Pharmacodynamics > PK/PD Efficacy > Clinical Response/Duration Pharmacokinetics/Pharmacodynamics > PK/PD Efficacy > Clinical Response/Remission Efficacy > Survival Efficacy > Survival Efficacy > Clinical Response/Remission Safety/Toxicity > Safety/Tolerability Efficacy > Disease Progression Pharmacok…	Secondary Outcome Measures AUC [Time Frame: up to 3 years] area under the concentration-time curve Cmax [Time Frame: up to 3 years] maximum concentration Ctrough [Time Frame: up to 3 years] trough concentration CL [Time Frame: up to 3 years] clearance rate Vd [Time Frame: up to 3 years] volume of distribution t1/2 [Time Frame: up to 3 years] half-life time ADA [Time Frame: up to 3 years] Anti-dru…	2024-12-16	Actual							2027-12-01	Anticipated	2027-12-01	Anticipated
539620	CTR20243539 NCT06642545 RC48-C036 TrialTroveID-539620	A Randomized, Open-label, Controlled, Multicenter Phase II Study to Evaluate the Efficacy and Safety of Disitamab Vedotin Combined With RC148 Versus Albumin-bound Paclitaxone Alone or in Combination With Toripalimab in Subjects With HR-negative, HER2-low Expressing Unresectable Locally Advanced or Metastatic Breast Cancer	II	Open	Oncology	Oncology: Breast	Estrogen receptor positive; HER2 low; PD-1 Naive; PD-L1 Naive; PD-L1 Positive; Progesterone receptor positive; Second line; Stage III; Stage IV	Breast Neoplasms	Trialtrove	RemeGen	Sponsor	Industry, all other pharma	China		Yantai	264006	disitamab vedotin RC-148	Tubulin inhibitor Vascular endothelial growth factor receptor antagonist; PD-1 antagonist; Immuno-oncology therapy; Immune checkpoint inhibitor	erb-b2 receptor tyrosine kinase 2 programmed cell death 1; vascular endothelial growth factor A	Anticancer, other Anticancer, immunological	Biological > Protein > Antibody > Antibody-drug conjugate; Biological > Protein > Antibody > Monoclonal antibody, other; Small molecule > Synthetic small molecule Biological > Protein > Antibody > Bispecific antibody; Biological > Protein > Antibody > Monoclonal antibody, other	nab-paclitaxel (IV) toripalimab	Beta tubulin inhibitor; Microtubule stimulant; Taxane PD-1 antagonist; Immuno-oncology therapy; Immune checkpoint inhibitor	tubulin beta class I programmed cell death 1	Anticancer, other; Cardiovascular Anticancer, immunological	Reformulation > Optimized reformulation > Nanoparticle optimized; Small molecule > Synthetic small molecule Biological > Protein > Antibody > Humanized monoclonal antibody; Biological > Protein > Antibody > Monoclonal antibody, other	albumin; CDK4; ERBB2; GPT; insulin; TNFRSF9	Diagnostic; Predictive; Predisposing; Prognostic	Evaluating the Efficacy of Disitamab Vedotin in Combination with RC148 Compared to Albumin-bound Paclitaxone Monotherapy or in Combination with Toripalimab for Subjects with HR-negative, HER2-low Expressing Unresectable Locally Advanced or Metastatic Breast Cancer To study vedicitumumab for injection combined with toripalimab injection or RC148 injection for the treatment of unresectable locally …	Overall response rate Response evaluation criteria in solid tumors	Efficacy > Clinical Response/Remission Efficacy > Clinical Response/Remission	ORR [Time Frame: 24 months] The ORR is defined as the proportion of subjects with confirmed CR or confirmed PR per RECIST v1.1 Primary endpoint and evaluation time Serial number index Evaluation time End point selection 1 Objective response rate (ORR) Study Period Effectiveness Indicators The primary endpoint is objective response rate (ORR) in all pts per investigator’s assessment according to R…	Adverse Events Cardiac Telemetry Clinical benefit rate Duration of overall response Overall response rate Overall survival Progression-free survival Response evaluation criteria in solid tumors Safety and Tolerability Vital signs	Safety/Toxicity > Adverse Drug Reactions Safety/Toxicity > Cardiac Measures/Events Efficacy > Clinical Response/Remission Efficacy > Clinical Response/Duration Efficacy > Clinical Response/Remission Efficacy > Survival Efficacy > Survival Efficacy > Clinical Response/Remission Safety/Toxicity > Safety/Tolerability Safety/Toxicity > Serious Adverse Events	PFS [Time Frame: From the first dose to the first documentation of disease progression or death, up to two years] Progression-free survival is defined as the time from the start of treatment until the first documentation of disease progression or death due to any cause, whichever occurs first DCR [Time Frame: 24 months] The DCR is defined as the proportion of subjects with CR, PR, or SD (subjects…	2025-02-10	Actual							2026-10-01	Anticipated	2027-10-01	Anticipated
537014	TrialTroveID-537014	A Phase 1b/2, to Evaluate the IMM2510/SYN-2510 + Chemotherapy combination in First-Line TNBC	I/II	Planned	Oncology	Oncology: Breast	(N/A); First line; HER2 negative; Triple receptor negative	Breast Neoplasms	Trialtrove	Instil Bio	Sponsor	Industry, all other pharma	United States	TX	Dallas	75219	palverafusp alfa	Vascular endothelial growth factor receptor antagonist; PD-L1 antagonist; Immuno-oncology therapy; Immune checkpoint inhibitor	CD274 molecule; vascular endothelial growth factor A	Anticancer, immunological	Biological > Protein > Antibody > Bispecific antibody	undisclosed - chemotherapy	Unidentified pharmacological activity		Anticancer, other	Small molecule > Synthetic small molecule	ERBB2	Diagnostic; Predictive; Predisposing; Prognostic	To evaluate the IMM2510/SYN-2510 + chemotherapy combination in first-line TNBC							2025-03-01	Anticipated
535979	CTR20241426 JSKN016-101 NCT06592417 TrialTroveID-535979	To Evaluate the Phase I Clinical Study of JSKN016 in Chinese Patients With Advanced Malignant Solid Tumors	I	Open	Oncology	Oncology: Breast; Oncology: Lung, Non-Small Cell; Oncology: Unspecified Solid Tumor	ALK; BRAF; EGFR; Estrogen receptor positive; HER2 negative; KRAS; Line of therapy N/A; Progesterone receptor positive; Second line; Stage III; Stage IV; Triple receptor negative	Breast Neoplasms; Carcinoma, Non-Small-Cell Lung; Neoplasms	Trialtrove	Suzhou Alphamab Co./Alphamab Oncology {Jiangsu Alphamab Biopharmaceuticals Co.}	Sponsor	Industry, all other pharma	China		Suzhou	215125	JSKN-016	ErbB-3 antagonist; Immuno-oncology therapy	erb-b2 receptor tyrosine kinase 3; tumor associated calcium signal transducer 2	Anticancer, immunological	Biological > Protein > Antibody > Antibody-drug conjugate; Biological > Protein > Antibody > Bispecific antibody; Biological > Protein > Antibody > Monoclonal antibody, other						albumin; ALK; BRAF; EGFR; EGFR T790M; ERBB2; KRAS; KRAS G12C; RET; ROS1	Companion Diagnosis; Diagnostic; Predictive; Predisposing; Prognostic	This is a Phase I open, multi-center, first-in-human study evaluating JSKN016 in subjects with advanced metastatic solid tumors, divided into dose escalation and dose extension. To evaluate the safety, tolerability, pharmacokinetics/pharmacodynamics, and antitumor activity of JSKN016 in Chinese subjects with advanced malignant solid tumors.	Adverse Events Cardiac Telemetry Complete response Dose-limiting toxicities Maximum tolerated dose Overall response rate Partial response Response evaluation criteria in solid tumors Safety and Tolerability Serious Adverse Event Treatment Emergent Adverse Events	Safety/Toxicity > Adverse Drug Reactions Safety/Toxicity > Cardiac Measures/Events Efficacy > Clinical Response/Remission Safety/Toxicity > Safety/Tolerability Safety/Toxicity > Safety/Tolerability Efficacy > Clinical Response/Remission Efficacy > Clinical Response/Remission Efficacy > Clinical Response/Remission Safety/Toxicity > Safety/Tolerability Safety/Toxicity > Serious Adverse Events Safet…	Incidence of DLTs [Time Frame: 21 days after the first dose for subjects at dose escalation stage] DLTs are defined as one or more serious toxic reactions that occur within 21 days (Q3W) after the start of dosing and are determined to be reasonably associated with the study drug The frequency and severity of treatment-related adverse events (TEAE), treatment-related adverse events (TRAE), and ser…	Accumulation index Area under the curve score Clinical benefit rate Cmax Duration of overall response Elimination half-life Elimination rate Immunogenicity (other timeframe) Immunogenicity Neutralizing antibody response Overall response rate - duration Overall response rate Overall survival Plasma concentration Progression-free survival Progressive disease rate Response evaluation criteria in sol…	Pharmacokinetics/Pharmacodynamics > PK/PD Pharmacokinetics/Pharmacodynamics > PK/PD Efficacy > Clinical Response/Remission Pharmacokinetics/Pharmacodynamics > PK/PD Efficacy > Clinical Response/Duration Pharmacokinetics/Pharmacodynamics > PK/PD Pharmacokinetics/Pharmacodynamics > PK/PD Efficacy > Immunological Response Safety/Toxicity > Adverse Drug Reactions Efficacy > Immunological Response Eff…	Clinical benefit rates (CBR) [Time Frame: Postdose of last participant up to 1 year] Clinical benefit rate (CR+PR+\[stable disease (SD) ≥ 6 months\]) is defined as those participants with best response as CR or PR or else SD with a duration of at least 6 months. SD for 6 months duration was defined as the time from the first dose to the first documentation of PD or to the last adequate response a…	2024-04-30	Actual							2026-05-17	Anticipated	2026-12-31	Anticipated
523450	CTR20243949 DM001001 NCT06475937 TrialTroveID-523450	A Phase I, Multicenter, Open-label, First-in-Human, Dose Escalation and Expansion Study of DM001 in Patients With Advanced Solid Tumors	I	Open	Oncology	Oncology: Breast; Oncology: Colorectal; Oncology: Esophageal; Oncology: Gastric; Oncology: Lung, Non-Small Cell; Oncology: Unspecified Solid Tumor	EGFR; Estrogen receptor positive; HER2 negative; Progesterone receptor positive; Second line; Stage III; Stage IV	Breast Neoplasms; Carcinoma; Carcinoma, Non-Small-Cell Lung; Colorectal Neoplasms; Esophageal Neoplasms; Stomach Neoplasms	Trialtrove	Biocytogen Pharmaceuticals (Beijing) Co./Doma Biopharmaceutical (Suzhou) Co./Xadcera Biopharmaceutical (Suzhou) Co.	Sponsor	Industry, all other pharma	China		Beijing		DM-001	DNA topoisomerase inhibitor	DNA topoisomerase I; epidermal growth factor receptor; tumor associated calcium signal transducer 2	Anticancer, other	Biological > Protein > Antibody > Antibody-drug conjugate; Biological > Protein > Antibody > Bispecific antibody; Small molecule > Synthetic small molecule						EGFR; ERBB2	Diagnostic; Predictive; Predisposing; Prognostic	The goal of this clinical trial is to find out about the safety, efficacy, and tolerability of DM001 for patients with the advanced solid tumors. DM001 is an experimental drug which is not approved by health authorities for the treatment of advanced solid tumors. Participants will have up to 17 visits during the study.There will be up to a 4-week Screening Period followed by a treatment period th…	Dose-limiting toxicities Maximum tolerated dose	Safety/Toxicity > Safety/Tolerability Safety/Toxicity > Safety/Tolerability	Primary Outcome Measures Dose-limiting Toxicities (DLTs) of DM001 [Time Frame: 12 months] Incidence of DLTs of DM001 will be determined. A dose-limiting toxicity (DLT) was defined as grade 3 neurological toxicities (e.g. chemical meningitis) or other grade 4 toxicity. Maximum tolerated dose (MTD) for DM001 [Time Frame: 12 months] The MTD of DM001 will be determined. The MTD was defined as the dos…	Cmax Complete response Overall response rate Partial response Plasma concentration Response evaluation criteria in solid tumors Tmax	Pharmacokinetics/Pharmacodynamics > PK/PD Efficacy > Clinical Response/Remission Efficacy > Clinical Response/Remission Efficacy > Clinical Response/Remission Pharmacokinetics/Pharmacodynamics > PK/PD Efficacy > Clinical Response/Remission Pharmacokinetics/Pharmacodynamics > PK/PD	Secondary Outcome Measures Area under the plasma concentration-time curve (AUC(0-inf), ng*h/mL) [Time Frame: 12 months] Area under the plasma concentration-time curve from time zero extrapolated to infinity, calculated by linear up/log down trapezoidal summation. Maximum (peak) plasma concentration (Cmax, ng/mL) [Time Frame: 12 months] Maximum concentration, obtained directly from the observed co…	2024-10-24	Actual							2026-08-13	Anticipated	2027-02-13	Anticipated
523053	BL-B01D1-204-04 CTR20242251 NCT06471205 TrialTroveID-523053	A Phase II Clinical Trial to Evaluate the Efficacy and Safety of BL-B01D1+PD-1 Monoclonal Antibody Combination Therapy in Patients With Unresectable Locally Advanced or Recurrent Metastatic Triple-negative Breast Cancer	II	Open	Oncology	Oncology: Breast	First line; HER2 negative; PD-1 Naive; PD-L1 Naive; Stage III; Stage IV; Triple receptor negative	Breast Neoplasms; Triple Negative Breast Neoplasms	Trialtrove	Sichuan Biokin Pharmaceutical Co./Sichuan Baili Pharmaceutical Co. Sichuan Biokin Pharmaceutical Co./Sichuan Baili Pharmaceutical Co./Baili-Bio (Chengdu) Pharmaceutical Co.	Sponsor Collaborator	Industry, all other pharma Industry, all other pharma	China China		Chengdu Chengdu	610041 610041	izalontamab brengitecan	EGFR antagonist; ErbB-3 antagonist; DNA topoisomerase I inhibitor; Immuno-oncology therapy	epidermal growth factor receptor; erb-b2 receptor tyrosine kinase 3	Anticancer, immunological	Biological > Protein > Antibody > Antibody-drug conjugate; Biological > Protein > Antibody > Bispecific antibody	undisclosed - chemotherapy toripalimab	Unidentified pharmacological activity PD-1 antagonist; Immuno-oncology therapy; Immune checkpoint inhibitor	programmed cell death 1	Anticancer, other Anticancer, immunological	Small molecule > Synthetic small molecule Biological > Protein > Antibody > Humanized monoclonal antibody; Biological > Protein > Antibody > Monoclonal antibody, other	ERBB2	Diagnostic; Predictive; Predisposing; Prognostic	This phase II study is a clinical study to explore the efficacy and safety of BL-B01D1 combined with PD-1 monoclonal antibody in patients with unresectable locally advanced or recurrent metastatic triple-negative breast cancer.	Overall response rate Progressive disease rate Safety and Tolerability	Efficacy > Clinical Response/Remission Efficacy > Clinical Response/Progression Safety/Toxicity > Safety/Tolerability	Primary Outcome Measures : Objective Response Rate (ORR) [Time Frame: Up to approximately 24 months] Objective response rate (ORR) is defined as the number of CR and PR in the treatment and control groups divided by the number of that group in the full analysis set (FAS). Recommended Phase II Dose (RP2D) [Time Frame: Up to approximately 24 months] The RP2D is defined as the dose level chosen by t…	Clinical benefit rate Complete response Duration of overall response Immunogenicity (other timeframe) Immunogenicity Overall response rate - duration Overall response rate Partial response Progression-free survival Response evaluation criteria in solid tumors Safety and Tolerability Treatment Emergent Adverse Events	Efficacy > Clinical Response/Remission Efficacy > Clinical Response/Remission Efficacy > Clinical Response/Duration Efficacy > Immunological Response Safety/Toxicity > Adverse Drug Reactions Efficacy > Clinical Response/Remission Efficacy > Clinical Response/Remission Efficacy > Clinical Response/Remission Efficacy > Survival Efficacy > Clinical Response/Remission Safety/Toxicity > Safety/Tolerab…	Secondary Outcome Measures : Progression-free survival (PFS) [Time Frame: Up to approximately 24 months] Progression-free survival (PFS) as assessed by BIRC is defined as the time between the date subjects are randomized and the first observation of disease progression (based on BICR's image-based assessment) or death. Disease Control Rate (DCR) [Time Frame: Up to approximately 24 months] Disease…	2024-08-02	Actual							2026-07-01	Anticipated	2026-07-01	Anticipated
522755	CIBI363A103 CTR20241579 NCT06468098 TrialTroveID-522755	Phase Ib Study to Evaluate the Safety, Tolerability and Preliminary Efficacy of IBI363 Combination Therapy in Subjects With Advanced Malignancies	I	Open	Oncology	Oncology: Bile Duct (Cholangiocarcinoma); Oncology: Breast; Oncology: Colorectal; Oncology: Esophageal; Oncology: Lung, Non-Small Cell; Oncology: Metastatic Cancer; Oncology: Ovarian	Fourth line or greater; HER2 negative; Liver mets; MSS/pMMR; Platinum-resistant; Second line; Squamous Cell; Stage III; Stage IV; Third line; Triple receptor negative	Bile Duct Neoplasms; Breast Neoplasms; Carcinoma, Non-Small-Cell Lung; Cholangiocarcinoma; Colorectal Neoplasms; Esophageal Neoplasms; Liver Neoplasms; Neoplasm Metastasis; Neoplasms; Ovarian Neoplasms	Trialtrove	Innovent Biologics (Suzhou) Co.	Sponsor	Industry, all other pharma	China			215123	IBI-363	Interleukin 2 receptor agonist; PD-1 antagonist; Immuno-oncology therapy; Immune checkpoint inhibitor	interleukin 2; programmed cell death 1	Anticancer, immunological	Biological > Protein > Antibody > Bispecific antibody; Biological > Protein > Antibody > Monoclonal antibody, other; Biological > Protein > Recombinant protein > Fusion protein	capecitabine docetaxel oxaliplatin (IV) bevacizumab	DNA synthesis inhibitor; Thymidylate synthase inhibitor; RNA synthesis inhibitor Tubulin inhibitor; Taxane; Tubulin polymerization inhibitor DNA inhibitor; DNA synthesis inhibitor Vascular endothelial growth factor receptor 1 antagonist; Vascular endothelial growth factor receptor antagonist; Angiogenesis inhibitor	thymidylate synthetase tubulin beta class I Not applicable vascular endothelial growth factor A	Anticancer, antimetabolite Anticancer, other Anticancer, alkylating Anticancer, immunological; Neurological	Small molecule; Small molecule > Synthetic small molecule Small molecule; Small molecule > Semisynthetic small molecule Small molecule; Small molecule > Synthetic small molecule Biological > Protein > Antibody > Humanized monoclonal antibody; Biological > Protein > Antibody > Monoclonal antibody, other	EGFR; ERBB2; KRAS; NRAS	Companion Diagnosis; Diagnostic; Predictive; Predisposing; Prognostic	To evaluate the safety and tolerability of IBI363 combination therapy in subjects with advanced malignant tumors; (2) To evaluate the anti-tumor activity of IBI363 combination therapy in subjects with advanced malignant tumors To evaluate the safety, tolerability and preliminary efficacy of IBI363 combined with bevacizumab in subjects with advanced colorectal cancer. To report the initial safety …	Adverse Events Clinical benefit rate Complete response Duration of overall response Overall response rate - time Overall response rate Overall survival Partial response Progression-free survival Safety and Tolerability Serious Adverse Event Stable Disease Time to response Treatment Emergent Adverse Events	Safety/Toxicity > Adverse Drug Reactions Efficacy > Clinical Response/Remission Efficacy > Clinical Response/Remission Efficacy > Clinical Response/Duration Efficacy > Clinical Response/Remission Efficacy > Clinical Response/Remission Efficacy > Survival Efficacy > Clinical Response/Remission Efficacy > Survival Safety/Toxicity > Safety/Tolerability Safety/Toxicity > Serious Adverse Events Effica…	Adverse Enent (AE) [Time Frame: Up to 90 days after the last administration] Adverse events will be assessed by investigator(s) according to NCI-CTCAE v5.0 Treatment-Emergent AE (TEAE) [Time Frame: Up to 90 days after the last administration] Adverse events will be assessed by investigator(s) according to NCI-CTCAE v5.0 Adverse Event of Special Interest (AESI) [Time Frame: Up to 90 days after the…	Area under the curve score Clinical benefit rate Cmax Duration of overall response Elimination half-life Immune Response Immunogenicity (other timeframe) Immunogenicity Overall response rate Overall survival Plasma concentration Progression-free survival Response evaluation criteria in solid tumors Volume of distribution	Pharmacokinetics/Pharmacodynamics > PK/PD Efficacy > Clinical Response/Remission Pharmacokinetics/Pharmacodynamics > PK/PD Efficacy > Clinical Response/Duration Pharmacokinetics/Pharmacodynamics > PK/PD Efficacy > Clinical Response/Remission Efficacy > Immunological Response Safety/Toxicity > Adverse Drug Reactions Efficacy > Clinical Response/Remission Efficacy > Survival Pharmacokinetics/Pharma…	Plasma concentration (Cmax) of IBI363 [Time Frame: Up to 2 years] PK parameters maximum concentration (Cmax) of IBI363 Area under the curve (AUC) of IBI363 [Time Frame: Up to 2 years] PK parameters area under the curve (AUC)?of IBI363 Half-life (T1/2) of IBI363 [Time Frame: Up to 2 years] PK parameters half-life (t1/2)?of IBI363 Clearance (CL) of IBI363 [Time Frame: Up to 2 years] PK parameters c…	2024-05-31	Actual							2025-06-30	Anticipated	2026-12-31	Anticipated
520617	BNT327-02 NCT06449222 TrialTroveID-520617	A Phase II, Multi-site, Randomized, Open-label Clinical Trial to Evaluate the Safety, Efficacy, and Pharmacokinetics of BNT327 at Two Dose Levels in Combination With Chemotherapeutic Agents as First- and Second-line Treatment in Triple-negative Breast Cancer	II	Open	Oncology	Oncology: Breast	First line; HER2 negative; HER2 positive; PD-1 Refractory; PD-L1 Naive; PD-L1 Refractory; Second line; Stage II; Stage III; Stage IV; Triple receptor negative	Breast Neoplasms; Triple Negative Breast Neoplasms	Trialtrove	BioNTech Bristol-Myers Squibb	Sponsor Sponsor	Industry, all other pharma Industry, Top 20 Pharma	Germany United States	NJ	Mainz Princeton	D-55131 NJ 08543	undisclosed - taxane undisclosed - alkylating agents BNT-327	Tubulin inhibitor; Microtubule stimulant; Taxane Unidentified pharmacological activity Vascular endothelial growth factor receptor antagonist; PD-L1 antagonist; Immuno-oncology therapy; Immune checkpoint inhibitor	CD274 molecule; vascular endothelial growth factor A	Anticancer, other Anticancer, other Anticancer, immunological	Small molecule > Synthetic small molecule Small molecule > Synthetic small molecule Biological > Protein > Antibody > Bispecific antibody; Biological > Protein > Antibody > Monoclonal antibody, other						albumin; CD4; EPO; ERBB2; insulin	Diagnostic; Predictive; Predisposing; Prognostic	To evaluate the safety, efficacy, and pharmacokinetics (PK) of BNT327 at two dose levels in combination with chemotherapeutic agents in the first- and second-line treatment of participants with locally advanced/metastatic triple-negative breast cancer (mTNBC).	Adverse Events Common Terminology Criteria for Adverse Events Complete response Overall response rate Partial response Response evaluation criteria in solid tumors Serious Adverse Event Treatment Emergent Adverse Events Tumor control rate	Safety/Toxicity > Adverse Drug Reactions Safety/Toxicity > Adverse Drug Reactions Efficacy > Clinical Response/Remission Efficacy > Clinical Response/Remission Efficacy > Clinical Response/Remission Efficacy > Clinical Response/Remission Safety/Toxicity > Serious Adverse Events Safety/Toxicity > Adverse Drug Reactions Efficacy > Clinical Response/Remission	Occurrence of treatment emergent adverse events (TEAEs), adverse events of special interest (AESIs), treatment emergent serious adverse events (SAEs) In the combination treatment regimen according to the (US) National Cancer Institute (NCI) Common Terminology Criteria for Adverse Events version 5.0 (CTCAE version 5.0). By treatment arm and overall. [Time Frame: up to 100 days after the last dose …	Area under the curve score Clinical benefit rate Cmax Duration of overall response Overall response rate - duration Overall response rate Overall survival Progression-free survival Response evaluation criteria in solid tumors Stable Disease Time to response	Pharmacokinetics/Pharmacodynamics > PK/PD Efficacy > Clinical Response/Remission Pharmacokinetics/Pharmacodynamics > PK/PD Efficacy > Clinical Response/Duration Efficacy > Clinical Response/Remission Efficacy > Clinical Response/Remission Efficacy > Survival Efficacy > Survival Efficacy > Clinical Response/Remission Efficacy > Clinical Response/Remission Efficacy > Disease Progression	PK assessment: Maximum concentration (Cmax) derived from serum concentration of BNT327 By treatment arm for Cohort 1, Arm 1 and 2, and Cohort 2, Arm 1 [Time Frame: from pre-dose to 15 days after study treatment] PK assessment: Area Under the Curve During the Dosing Interval (AUCtau) derived from serum concentration of BNT327 If data permits. By treatment arm for Cohort 1, Arm 1 and 2, and Cohort …	2024-08-26	Actual							2028-08-01	Anticipated	2029-06-01	Anticipated
519189	042406 2023-508960-31-00 EmpowHER-303 EmpowHER-BC-303 EUCT number: 2023-508960-31-00 jRCT2031240407 JZP598-303 NCT06435429 TrialTroveID-519189	A Phase III, Randomized, Open-label, Multicenter, Controlled Study to Evaluate the Efficacy and Safety of Zanidatamab in Combination With Physician's Choice Chemotherapy Compared to Trastuzumab in Combination With Physician's Choice Chemotherapy for the Treatment of Participants With Metastatic HER2-positive Breast Cancer Who Have Progressed on, or Are Intolerant to, Previous Trastuzumab Deruxtec…	III	Open	Oncology	Oncology: Breast	Fourth line or greater; HER2 positive; Second line; Stage III; Stage IV; Third line	Breast Neoplasms	Trialtrove	Jazz Pharmaceuticals	Sponsor	Industry, all other pharma	Ireland		Dublin	D04 E5W7	zanidatamab	ErbB-2 antagonist	erb-b2 receptor tyrosine kinase 2	Anticancer, immunological	Biological > Protein > Antibody > Bispecific antibody; Biological > Protein > Antibody > Monoclonal antibody, other	capecitabine gemcitabine hydrochloride vinorelbine eribulin mesylate trastuzumab (IV)	DNA synthesis inhibitor; Thymidylate synthase inhibitor; RNA synthesis inhibitor DNA synthesis inhibitor; Thymidylate synthase inhibitor; DNA repair enzyme inhibitor; Cell cycle inhibitor Microtubule inhibitor; Tubulin inhibitor; Apoptosis stimulant; Vinca alkaloid; Tubulin polymerization inhibitor Microtubule inhibitor; Tubulin inhibitor; Tubulin polymerization inhibitor ErbB-2 antagonist	thymidylate synthetase checkpoint kinase 1 Unspecified Unspecified erb-b2 receptor tyrosine kinase 2; LDL receptor related protein 1	Anticancer, antimetabolite Antiviral, other; Anticancer, antimetabolite Anticancer, other Anticancer, other Anticancer, immunological	Small molecule; Small molecule > Synthetic small molecule Small molecule; Small molecule > Synthetic small molecule; Unidentified Small molecule; Small molecule > Semisynthetic small molecule Small molecule > Semisynthetic small molecule Biological > Protein > Antibody > Humanized monoclonal antibody; Biological > Protein > Antibody > Monoclonal antibody, other	ERBB2	Diagnostic; Predictive; Predisposing; Prognostic	The efficacy and safety of zanidatamab in combination with physician's choice of chemotherapy compared with trastuzumab in combination with physician's choice of chemotherapy will be evaluated for the treatment of participants with metastatic HER2-positive breast cancer who have progressed on, or are intolerant to, previous T-DXd treatment.	Progression-free survival Response evaluation criteria in solid tumors	Efficacy > Survival Efficacy > Clinical Response/Remission	Primary Outcome Measures : Progression-free Survival (PFS) Per RECIST Version 1.1 As Assessed by Blinded Independent Central Review (BICR) [Time Frame: Until disease progression or death, up to approximately 44 months] PFS is defined as the time in months from randomization to the date of first documented disease progression (as assessed by BICR according to RECIST v1.1) or death from any cause, …	Adverse Events Common Terminology Criteria for Adverse Events Complete response Duration of overall response EORTC Quality of Life Questionnaire Immunogenicity (other timeframe) Immunogenicity Neutralizing antibody response Overall response rate - duration Overall response rate Overall survival Partial response Progression-free survival Progressive disease rate Quality of Life Response evaluation…	Safety/Toxicity > Adverse Drug Reactions Safety/Toxicity > Adverse Drug Reactions Efficacy > Clinical Response/Remission Efficacy > Clinical Response/Duration Efficacy > Health-Related Quality Of Life (Patient Reported Outcomes) (Efficacy) Efficacy > Immunological Response Safety/Toxicity > Adverse Drug Reactions Efficacy > Immunological Response Efficacy > Clinical Response/Remission Efficacy > …	Secondary Outcome Measures : Overall Survival (OS) OS is defined as the time in months from randomization to the date of death due to any cause. [Time Frame: Until death, up to approximately 80 months] Confirmed Objective Response Rate (ORR) Per RECIST Version 1.1, As Assessed by BICR The BICR-assessed confirmed ORR is defined as the proportion of participants who had a best overall response of B…	2024-08-13	Actual							2028-09-26	Anticipated	2031-11-26	Anticipated
517469	CTR20241802 NCT06419621 PM8002-C013C-TNBC-R TrialTroveID-517469	A Multicenter, Randomized, Double-blind Phase III Study of PM8002 or Placebo in Combination With Nab-Paclitaxel as First-line Treatment in Inoperable Locally Advanced/Metastatic Triple-negative Breast Cancer(TNBC)	III	Open	Oncology	Oncology: Breast	First line; HER2 negative; PD-1 Naive; PD-L1 Naive; PD-L1 Positive; Stage III; Stage IV; Triple receptor negative	Breast Neoplasms; Triple Negative Breast Neoplasms	Trialtrove	BioNTech/Biotheus Bristol-Myers Squibb BioNTech	Sponsor Sponsor Collaborator	Industry, all other pharma Industry, Top 20 Pharma Industry, all other pharma	Germany United States Germany	NJ	Mainz Princeton Mainz	D-55131 NJ 08543 D-55131	BNT-327	Vascular endothelial growth factor receptor antagonist; PD-L1 antagonist; Immuno-oncology therapy; Immune checkpoint inhibitor	CD274 molecule; vascular endothelial growth factor A	Anticancer, immunological	Biological > Protein > Antibody > Bispecific antibody; Biological > Protein > Antibody > Monoclonal antibody, other	nab-paclitaxel (IV)	Beta tubulin inhibitor; Microtubule stimulant; Taxane	tubulin beta class I	Anticancer, other; Cardiovascular	Reformulation > Optimized reformulation > Nanoparticle optimized; Small molecule > Synthetic small molecule	ERBB2; LAG3; TNFRSF9	Diagnostic; Predictive; Predisposing; Prognostic	This multicenter, randomized, double-blind study will evaluate the safety and efficacy of PM8002 in combination with Nab-Paclitaxel compared with placebo combined with Nab-Paclitaxel as first-line treatment in inoperable locally advanced/metastatic triple-negative breast cancer(TNBC)	Overall survival Progression-free survival Progressive disease rate Response evaluation criteria in solid tumors	Efficacy > Survival Efficacy > Survival Efficacy > Clinical Response/Progression Efficacy > Clinical Response/Remission	Primary Outcome Measures : Progression-Free Survival (PFS) assessed by Blinded Independent Review Committee (BIRC) [ Time Frame: Up to approximately 37 months from first patient in ] Progression-free survival is defined as the time from randomization to the first documented progressive disease (PD) per Response Evaluation Criteria in Solid Tumors version 1.1 (RECIST 1.1) based on assessments by B…	Adverse Events Clinical benefit rate Common Terminology Criteria for Adverse Events Complete response Duration of overall response EORTC Quality of Life Questionnaire Overall response rate Partial response Progression-free survival Progressive disease rate Quality of Life Response evaluation criteria in solid tumors Stable Disease	Safety/Toxicity > Adverse Drug Reactions Efficacy > Clinical Response/Remission Safety/Toxicity > Adverse Drug Reactions Efficacy > Clinical Response/Remission Efficacy > Clinical Response/Duration Efficacy > Health-Related Quality Of Life (Patient Reported Outcomes) (Efficacy) Efficacy > Clinical Response/Remission Efficacy > Clinical Response/Remission Efficacy > Survival Efficacy > Clinical Re…	Secondary Outcome Measures : PFS assessed by investigator [ Time Frame: Up to approximately 37 months from first patient in ] Progression-free survival is defined as the time from randomization to the first documented PD per RECIST 1.1 based on assessments by investigator or death due to any cause, whichever occurs first. Per RECIST 1.1, PD is defined as ≥20% increase in the sum of diameters of t…	2024-06-11	Actual							2027-07-31	Anticipated	2028-07-31	Anticipated
515977	NCT06404736 QUEEN-Dream SCHBCC-N075 TrialTroveID-515977	A Phase II Study of Neoadjuvant QL1706 Plus Chemotherapy in Participants With High-Risk TNBC Early-Stage Breast Cancer (QUEEN-Dream)	II	Planned	Oncology	Oncology: Breast	Estrogen receptor positive; First line; HER2 negative; Neoadjuvant; Stage II; Stage III; Triple receptor negative	Breast Neoplasms; Triple Negative Breast Neoplasms	Trialtrove	Fudan University - Shanghai, China	Sponsor	Academic					carboplatin nab-paclitaxel (IV) iparomlimab + tuvonralimab	DNA inhibitor; DNA synthesis inhibitor Beta tubulin inhibitor; Microtubule stimulant; Taxane PD-1 antagonist; CTLA4 antagonist; Immuno-oncology therapy; Immune checkpoint inhibitor	Not applicable tubulin beta class I cytotoxic T-lymphocyte associated protein 4; programmed cell death 1	Anticancer, alkylating Anticancer, other; Cardiovascular Anticancer, immunological	Small molecule; Small molecule > Synthetic small molecule Reformulation > Optimized reformulation > Nanoparticle optimized; Small molecule > Synthetic small molecule Biological > Protein > Antibody > Bispecific antibody; Biological > Protein > Antibody > Human monoclonal antibody; Biological > Protein > Antibody > Humanized monoclonal antibody; Biological > Protein > Antibody > Monoclonal antibod…						albumin; CNDP2; ERBB2; KCNIP3; NT5C1A	Diagnostic; Predictive; Predisposing; Prognostic	This study will look at the efficacy and safety of QL1706 plus albumin-bound paclitaxel and carboplatin in a neoadjuvant setting, in high-risk, TNBC early breast cancer.	Complete response	Efficacy > Clinical Response/Remission	Primary Outcome Measures : Total Pathological complete response (tpCR) rate using the definition of ypT0/Tis, N0 [Time Frame: Up to approximately 36 weeks after study start] No invasive residual in breast or nodes; noninvasive breast residuals allowed ) at the time of definitive surgery	Complete response Overall response rate Partial response Response evaluation criteria in solid tumors	Efficacy > Clinical Response/Remission Efficacy > Clinical Response/Remission Efficacy > Clinical Response/Remission Efficacy > Clinical Response/Remission	Secondary Outcome Measures : pCR rate using an alternative definition, ypT0/Tis [Time Frame: Up to approximately 36 weeks after study start] PCR rate (ypT0/Tis) is defined as the percentage of participants without invasive cancer in the breast irrespective of ductal carcinoma in situ or nodal involvement following completion of neoadjuvant systemic therapy by current AJCC staging criteria assesse…	2024-05-07	Anticipated							2025-11-07	Anticipated	2030-11-07	Anticipated
515974	NCT06404463 QUEEN-Neo SCHBCC-N070 TrialTroveID-515974	A Phase II Study of Neoadjuvant QL1706 Plus Chemotherapy in Participants With High-Risk ER+/HER2- Early-Stage Breast Cancer (QUEEN-Neo)	II	Planned	Oncology	Oncology: Breast	(N/A); Estrogen receptor positive; First line; HER2 negative	Breast Neoplasms	Trialtrove	Fudan University - Shanghai, China	Sponsor	Academic					cyclophosphamide doxorubicin epirubicin paclitaxel iparomlimab + tuvonralimab	Immunosuppressant; DNA inhibitor DNA synthesis inhibitor; DNA topoisomerase II inhibitor; RNA synthesis inhibitor DNA synthesis inhibitor; Radical formation stimulant; DNA topoisomerase II inhibitor; RNA synthesis inhibitor Beta tubulin inhibitor; Microtubule stimulant; Taxane; Tubulin polymerization inhibitor PD-1 antagonist; CTLA4 antagonist; Immuno-oncology therapy; Immune checkpoint inhibitor	DNA topoisomerase II alpha epidermal growth factor receptor; erb-b2 receptor tyrosine kinase 2; tubulin beta class I cytotoxic T-lymphocyte associated protein 4; programmed cell death 1	Anticancer, alkylating; Immunosuppressant Anticancer, antibiotic Anticancer, antibiotic Anticancer, other Anticancer, immunological	Small molecule > Synthetic small molecule Small molecule > Synthetic small molecule Small molecule > Synthetic small molecule Biological > Protein > Antibody > Monoclonal antibody, other; Natural product > Plant; Small molecule Biological > Protein > Antibody > Bispecific antibody; Biological > Protein > Antibody > Human monoclonal antibody; Biological > Protein > Antibody > Humanized monoclonal …						albumin; CNDP2; ERBB2; NT5C1A	Diagnostic; Predictive; Predisposing; Prognostic	This study will look at the efficacy and safety of QL1706 plus albumin-bound paclitaxel followed by AC/EC in a neoadjuvant setting, in high-risk, ER+/HER2- early breast cancer.	Complete response	Efficacy > Clinical Response/Remission	Total Pathological complete response (tpCR) rate using the definition of ypT0/Tis ypN0 [Time Frame: Up to approximately 36 weeks after study start] No invasive residual in breast or nodes; noninvasive breast residuals allowed ) at the time of definitive surgery	Complete response Overall response rate Partial response Response evaluation criteria in solid tumors Response rate	Efficacy > Clinical Response/Remission Efficacy > Clinical Response/Remission Efficacy > Clinical Response/Remission Efficacy > Clinical Response/Remission Efficacy > Clinical Response/Remission	pCR rate using an alternative definition, ypT0/Tis [Time Frame: Up to approximately 36 weeks after study start] PCR rate (ypT0/Tis) is defined as the percentage of participants without invasive cancer in the breast irrespective of ductal carcinoma in situ or nodal involvement following completion of neoadjuvant systemic therapy by current AJCC staging criteria assessed by the local pathologist at…	2024-05-06	Anticipated							2025-11-06	Anticipated	2030-11-06	Anticipated
515854	HBCH-RT-2024-01 NCT06402435 TrialTroveID-515854	A Single-arm, Open, Phase II Clinical Study of SBRT, Chemotherapy, and Ivonescimab Neoadjuvant Therapy for Luminal-type Breast Cancer	II	Open	Oncology	Oncology: Breast	Estrogen receptor positive; HER2 negative; Neoadjuvant; PD-1 Naive; PD-L1 Naive; Progesterone receptor positive; Stage II; Stage III	Breast Neoplasms	Trialtrove	(Other Hospital/Academic/Medical Center)	Sponsor	Academic					carboplatin cyclophosphamide doxorubicin nab-paclitaxel (IV) ivonescimab	DNA inhibitor; DNA synthesis inhibitor Immunosuppressant; DNA inhibitor DNA synthesis inhibitor; DNA topoisomerase II inhibitor; RNA synthesis inhibitor Beta tubulin inhibitor; Microtubule stimulant; Taxane Vascular endothelial growth factor receptor antagonist; PD-1 antagonist; Immuno-oncology therapy; Immune checkpoint inhibitor	Not applicable tubulin beta class I programmed cell death 1; vascular endothelial growth factor A	Anticancer, alkylating Anticancer, alkylating; Immunosuppressant Anticancer, antibiotic Anticancer, other; Cardiovascular Anticancer, immunological	Small molecule; Small molecule > Synthetic small molecule Small molecule > Synthetic small molecule Small molecule > Synthetic small molecule Reformulation > Optimized reformulation > Nanoparticle optimized; Small molecule > Synthetic small molecule Biological > Protein > Antibody; Biological > Protein > Antibody > Bispecific antibody; Biological > Protein > Antibody > Humanized monoclonal antibo…	surgical intervention radiosurgery	Not applicable Not applicable		Miscellaneous Anticancer, other	Small molecule > Synthetic small molecule Small molecule > Synthetic small molecule	CD8A; ERBB2; GPT	Diagnostic; Predictive; Predisposing; Prognostic	Studies have indicated that the improvement in pathological complete response (pCR) is significantly correlated with luminal breast cancer patients' overall survival (OS). Patients with luminal breast cancer have poor efficacy for neoadjuvant chemotherapy. The combination of neoadjuvant therapy with immunotherapy and chemotherapy has been demonstrated to enhance the pCR rate of luminal-type breas…	Complete response	Efficacy > Clinical Response/Remission	Primary Outcome Measures : Complete pathologic remission (pCR) rate [ Time Frame: Up to the 30 weeks ] pCR is defined as ypT0/Tis and ypN0	Adverse Events Clinical benefit rate Common Terminology Criteria for Adverse Events Complete response EORTC Quality of Life Questionnaire Event-free survival Immune-related response evaluation criteria in solid tumors Minimal Residual Disease Overall response rate Partial response Quality of Life Recurrence Response evaluation criteria in solid tumors Safety and Tolerability Stable Disease	Safety/Toxicity > Adverse Drug Reactions Efficacy > Clinical Response/Remission Safety/Toxicity > Adverse Drug Reactions Efficacy > Clinical Response/Remission Efficacy > Health-Related Quality Of Life (Patient Reported Outcomes) (Efficacy) Efficacy > Survival Efficacy > Clinical Response/Remission Efficacy > Clinical Response/Remission Efficacy > Clinical Response/Remission Efficacy > Clinical R…	Secondary Outcome Measures : Objective response rate (ORR) Percentage of participants achieving complete response (CR) or partial response (PR), assessed by RECIST v1.1 and iRECIST. [Time Frame: Up to the 30 weeks] Disease control rate (DCR) Percentage of participants achieving CR, PR, or stable disease (SD), assessed by RECIST v1.1 and iRECIST. [Time Frame: Up to 30 weeks] Residual Cancer Burden…	2024-12-02	Actual							2026-08-31	Anticipated	2027-09-01	Anticipated
515694	HBCH-RT-2024-02 NCT06401005 TrialTroveID-515694	A Single-arm, Open, Phase II Clinical Study of SBRT, Chemotherapy, and Cadonilimab (AK104) Neoadjuvant Therapy for Triple-negative Breast Cancer (TNBC)	II	Open	Oncology	Oncology: Breast	Adjuvant; HER2 negative; Neoadjuvant; PD-1 Naive; PD-L1 Naive; Stage II; Stage III; Triple receptor negative	Breast Neoplasms; Triple Negative Breast Neoplasms	Trialtrove	(Other Hospital/Academic/Medical Center)	Sponsor	Academic					carboplatin cyclophosphamide doxorubicin nab-paclitaxel (IV) cadonilimab immunotherapy, unspecified	DNA inhibitor; DNA synthesis inhibitor Immunosuppressant; DNA inhibitor DNA synthesis inhibitor; DNA topoisomerase II inhibitor; RNA synthesis inhibitor Beta tubulin inhibitor; Microtubule stimulant; Taxane PD-1 antagonist; CTLA4 antagonist; Immuno-oncology therapy; Immune checkpoint inhibitor Immuno-oncology therapy	Not applicable tubulin beta class I cytotoxic T-lymphocyte associated protein 4; programmed cell death 1	Anticancer, alkylating Anticancer, alkylating; Immunosuppressant Anticancer, antibiotic Anticancer, other; Cardiovascular Anticancer, immunological Anticancer, immunological	Small molecule; Small molecule > Synthetic small molecule Small molecule > Synthetic small molecule Small molecule > Synthetic small molecule Reformulation > Optimized reformulation > Nanoparticle optimized; Small molecule > Synthetic small molecule Biological > Protein > Antibody > Bispecific antibody; Biological > Protein > Antibody > Monoclonal antibody, other Small molecule > Synthetic small …	radiosurgery	Not applicable		Anticancer, other	Small molecule > Synthetic small molecule	ERBB2	Diagnostic; Predictive; Predisposing; Prognostic	To explore the safety and efficacy of SBRT+AK112+chemotherapy, a neoadjuvant treatment modality, in the treatment of TNBC.	Complete response	Efficacy > Clinical Response/Remission	Primary Outcome Measures : Complete pathologic remission (pCR) rate [Time Frame: Up to the 30 weeks] pCR is defined as ypT0/Tis and ypN0	Complete response EORTC Quality of Life Questionnaire Event-free survival Overall response rate Partial response Quality of Life Response evaluation criteria in solid tumors	Efficacy > Clinical Response/Remission Efficacy > Health-Related Quality Of Life (Patient Reported Outcomes) (Efficacy) Efficacy > Survival Efficacy > Clinical Response/Remission Efficacy > Clinical Response/Remission HEOR > Health-Related Quality Of Life Efficacy > Clinical Response/Remission	Secondary Outcome Measures : Objective response rate [Time Frame: Up to the 30 weeks] Defined as percentage of participants achieving assessed complete response (CR) and partial response (PR) by the investigator according to the RECIST 1.1. EFS [Time Frame: Up to 12 months after surgery] Event free survival Quality of life assessment [Time Frame: Up to 12 months after surgery] Using the EORTC QLQ…	2024-11-28	Actual							2026-08-31	Anticipated	2027-09-01	Anticipated
514126	BL-B01D1-307 CTR20241674 NCT06382142 TrialTroveID-514126	A Phase III Randomized Controlled Clinical Study Comparing BL-B01D1 With Chemotherapy of Physician's Choice in Patients With Unresectable Locally Advanced or Metastatic Triple-Negative Breast Cancer After Taxane Failure	III	Open	Oncology	Oncology: Breast	HER2 negative; Second line; Stage III; Stage IV; Third line; Triple receptor negative	Breast Neoplasms; Triple Negative Breast Neoplasms	Trialtrove	Sichuan Biokin Pharmaceutical Co./Sichuan Baili Pharmaceutical Co. Sichuan Biokin Pharmaceutical Co./Sichuan Baili Pharmaceutical Co./Baili-Bio (Chengdu) Pharmaceutical Co.	Sponsor Collaborator	Industry, all other pharma Industry, all other pharma	China China		Chengdu Chengdu	610041 610041	izalontamab brengitecan	EGFR antagonist; ErbB-3 antagonist; DNA topoisomerase I inhibitor; Immuno-oncology therapy	epidermal growth factor receptor; erb-b2 receptor tyrosine kinase 3	Anticancer, immunological	Biological > Protein > Antibody > Antibody-drug conjugate; Biological > Protein > Antibody > Bispecific antibody	capecitabine gemcitabine hydrochloride vinorelbine eribulin mesylate	DNA synthesis inhibitor; Thymidylate synthase inhibitor; RNA synthesis inhibitor DNA synthesis inhibitor; Thymidylate synthase inhibitor; DNA repair enzyme inhibitor; Cell cycle inhibitor Microtubule inhibitor; Tubulin inhibitor; Apoptosis stimulant; Vinca alkaloid; Tubulin polymerization inhibitor Microtubule inhibitor; Tubulin inhibitor; Tubulin polymerization inhibitor	thymidylate synthetase checkpoint kinase 1 Unspecified Unspecified	Anticancer, antimetabolite Antiviral, other; Anticancer, antimetabolite Anticancer, other Anticancer, other	Small molecule; Small molecule > Synthetic small molecule Small molecule; Small molecule > Synthetic small molecule; Unidentified Small molecule; Small molecule > Semisynthetic small molecule Small molecule > Semisynthetic small molecule	ERBB2	Diagnostic; Predictive; Predisposing; Prognostic	This trial is a registered phase III, randomized, open-label, multicenter study designed to evaluate the efficacy and safety of BL-B01D1 in patients with unresectable locally advanced or metastatic Triple-Negative breast cancer after taxane failure.	Overall survival Progression-free survival	Efficacy > Survival Efficacy > Survival	Progression-free survival (PFS) [Time Frame: Up to approximately 24 months] Progression-free survival (PFS) as assessed by BIRC is defined as the time between the date subjects are randomized and the first observation of disease progression (based on BICR's image-based assessment) or death. Overall survival (OS) Overall survival (OS) is defined as the time between the subject's randomization date…	Clinical benefit rate Complete response Duration of overall response Overall response rate - duration Overall response rate Partial response Response evaluation criteria in solid tumors Treatment Emergent Adverse Events	Efficacy > Clinical Response/Remission Efficacy > Clinical Response/Remission Efficacy > Clinical Response/Duration Efficacy > Clinical Response/Remission Efficacy > Clinical Response/Remission Efficacy > Clinical Response/Remission Efficacy > Clinical Response/Remission Safety/Toxicity > Adverse Drug Reactions	Objective Response Rate (ORR) [Time Frame: Up to approximately 24 months] Objective response rate (ORR) is defined as the number of CR and PR in the treatment and control groups divided by the number of that group in the full analysis set (FAS). Disease Control Rate (DCR) [Time Frame: Up to approximately 24 months] Disease Control Rate (DCR) : Percentage of all randomized subjects who rated the b…	2024-06-21	Actual							2026-06-01	Anticipated	2026-06-01	Anticipated
513424	NCT06374173 TGI6-T1-01 TrialTroveID-513424	A Phase I Study to Investigate the Safety, Tolerability, Pharmacokinetics/ Pharmacodynamics, and Antitumor Activity of TGI-6 as Monotherapy in Subjects With Locally Advanced/Metastatic Solid Tumors	I	Open	Oncology	Oncology: Breast; Oncology: Colorectal; Oncology: Gastric; Oncology: Liver; Oncology: Lung, Non-Small Cell; Oncology: Lung, Small Cell; Oncology: Melanoma; Oncology: Neuroendocrine; Oncology: Pancreas; Oncology: Unspecified Solid Tumor	(N/A); HER2 negative; Line of therapy N/A; Metastatic; Pulmonary; Second line; Stage III; Stage IV; Triple receptor negative	Breast Neoplasms; Carcinoma, Non-Small-Cell Lung; Colorectal Neoplasms; Liver Neoplasms; Melanoma; Neoplasms; Neuroendocrine Tumors; Pancreatic Neoplasms; Small Cell Lung Carcinoma; Stomach Neoplasms	Trialtrove	Hefei TG ImmunoPharma Co.	Sponsor	Industry, all other pharma	China		Hefei	230000	TGI-6	Natural killer cell stimulant; Immuno-oncology therapy; Immune checkpoint inhibitor	Unspecified	Anticancer, immunological	Biological > Protein > Antibody > Cell engager, bispecific; Biological > Protein > Antibody > Monoclonal antibody, other						ERBB2	Diagnostic; Predictive; Predisposing; Prognostic	To Evaluate TGI-6 in Subjects with Locally Advanced/Metastatic Solid Tumors	Adverse Events Common Terminology Criteria for Adverse Events Dose-limiting toxicities Maximum tolerated dose	Safety/Toxicity > Adverse Drug Reactions Safety/Toxicity > Adverse Drug Reactions Safety/Toxicity > Safety/Tolerability Safety/Toxicity > Safety/Tolerability	Dose-limiting Toxicity (DLT) [Time Frame: First 21 days of treatment.] The incidence of DLTs during the DLT assessment period. Dose-Finding [Time Frame: Approximately 3 years.] Determination of the MTD or maximum tested dose, and the RP2D. Frequency and Severity of Adverse Events (AE) [Time Frame: Screening to 30 days from last dose] The incidences and percentages of patients experiencing AEs sum…	Area under the curve score Clinical benefit rate Cmax Duration of overall response Immunogenicity (other timeframe) Immunogenicity Overall response rate Overall survival Progression-free survival Response evaluation criteria in solid tumors Stable Disease	Pharmacokinetics/Pharmacodynamics > PK/PD Efficacy > Clinical Response/Remission Pharmacokinetics/Pharmacodynamics > PK/PD Efficacy > Clinical Response/Duration Efficacy > Immunological Response Safety/Toxicity > Adverse Drug Reactions Efficacy > Clinical Response/Remission Efficacy > Survival Efficacy > Survival Efficacy > Clinical Response/Remission Efficacy > Clinical Response/Remission	Pharmacokinetics of TGI-6 [Time Frame: Day 1 of dosing through 7 days post last dose] Maximum Plasma Concentration (Cmax) Pharmacokinetics of TGI-6 [Time Frame: Day 1 of dosing through 7 days post last dose] Area Under the Curve (AUC) Number of subjects with Anti-TGI-6 antibody positive [Time Frame: Day 1 of dosing through 7 days post last dose] Immunogenicity of TGI-6 monotherapy Objective Respo…	2024-01-03	Actual							2027-09-01	Anticipated	2027-12-01	Anticipated
513029	NCT06367088 Sophia TrialTroveID-513029	Cancer Center, Union Hospital, Tongji Medical College, Huazhong University of Science and Technology	II	Open	Oncology	Oncology: Breast	First line; HER2 negative; PD-1 Naive; PD-L1 Naive; Second line; Stage IV; Triple receptor negative	Breast Neoplasms; Triple Negative Breast Neoplasms	Trialtrove	(Other Hospital/Academic/Medical Center)	Sponsor	Academic					undisclosed - chemotherapy cadonilimab	Unidentified pharmacological activity PD-1 antagonist; CTLA4 antagonist; Immuno-oncology therapy; Immune checkpoint inhibitor	cytotoxic T-lymphocyte associated protein 4; programmed cell death 1	Anticancer, other Anticancer, immunological	Small molecule > Synthetic small molecule Biological > Protein > Antibody > Bispecific antibody; Biological > Protein > Antibody > Monoclonal antibody, other						ERBB2	Diagnostic; Predictive; Predisposing; Prognostic	The prognosis of recurrent and metastatic triple negative breast cancer (TNBC) is poor, and chemotherapy is still the main treatment for TNBC. Some studies have shown that combination therapy of antibodies targeting cytotoxic T-lymphocyte antigen-4 (CTLA-4) and programmed cell death-1 (PD-1) significantly improves clinical benefit over PD-1 antibody alone. However, broad application of this combi…	Overall response rate Response evaluation criteria in solid tumors	Efficacy > Clinical Response/Remission Efficacy > Clinical Response/Remission	Objective Response Rate [Time Frame: Up to 2 years] The ORR is defined as the proportion of subjects with confirmed CR or confirmed PR, based on RECIST Version 1.1.	Clinical benefit rate Overall survival Progression-free survival Response evaluation criteria in solid tumors	Efficacy > Clinical Response/Remission Efficacy > Survival Efficacy > Survival Efficacy > Clinical Response/Remission	AE [Time Frame: From the time of informed consent signed through 90 days after the last dose of drug] An AE is defined as any untoward medical occurrence in a participant administered a pharmaceutical product temporally associated with the use of study treatment, whether or not considered related to the study treatment. Progression-free survival [Time Frame: Up to 2 years] Progression-free surviv…	2024-05-01	Actual							2026-04-30	Anticipated	2027-04-30	Anticipated
510841	BL-B01D1-306 CTR20241104 NCT06343948 TrialTroveID-510841	A Phase III Randomized Controlled Clinical Study Comparing BL-B01D1 With Chemotherapy of Physician's Choice in Patients With Unresectable Locally Advanced, Recurrent, or Metastatic HR+HER2- Breast Cancer After Failure of at Least One Prior Line of Chemotherapy	III	Closed	Oncology	Oncology: Breast	Estrogen receptor positive; HER2 negative; Progesterone receptor positive; Second line; Stage III; Stage IV; Third line	Breast Neoplasms	Trialtrove	Sichuan Biokin Pharmaceutical Co./Sichuan Baili Pharmaceutical Co. Sichuan Biokin Pharmaceutical Co./Sichuan Baili Pharmaceutical Co./Baili-Bio (Chengdu) Pharmaceutical Co.	Sponsor Collaborator	Industry, all other pharma Industry, all other pharma	China China		Chengdu Chengdu	610041 610041	izalontamab brengitecan	EGFR antagonist; ErbB-3 antagonist; DNA topoisomerase I inhibitor; Immuno-oncology therapy	epidermal growth factor receptor; erb-b2 receptor tyrosine kinase 3	Anticancer, immunological	Biological > Protein > Antibody > Antibody-drug conjugate; Biological > Protein > Antibody > Bispecific antibody	capecitabine gemcitabine hydrochloride vinorelbine eribulin mesylate	DNA synthesis inhibitor; Thymidylate synthase inhibitor; RNA synthesis inhibitor DNA synthesis inhibitor; Thymidylate synthase inhibitor; DNA repair enzyme inhibitor; Cell cycle inhibitor Microtubule inhibitor; Tubulin inhibitor; Apoptosis stimulant; Vinca alkaloid; Tubulin polymerization inhibitor Microtubule inhibitor; Tubulin inhibitor; Tubulin polymerization inhibitor	thymidylate synthetase checkpoint kinase 1 Unspecified Unspecified	Anticancer, antimetabolite Antiviral, other; Anticancer, antimetabolite Anticancer, other Anticancer, other	Small molecule; Small molecule > Synthetic small molecule Small molecule; Small molecule > Synthetic small molecule; Unidentified Small molecule; Small molecule > Semisynthetic small molecule Small molecule > Semisynthetic small molecule	CDK4; ERBB2	Diagnostic; Predictive; Predisposing; Prognostic	This trial is a registered phase III, randomized, open-label, multicenter study to evaluate the efficacy and safety of BL-B01D1 in patients with unresectable locally advanced, recurrent, or metastatic HR+HER2- breast cancer after failure of at least one prior line of chemotherapy.	Progression-free survival	Efficacy > Survival	Progression-free survival (PFS) [Time Frame: Up to approximately 24 months] Progression-free survival (PFS) as assessed by BIRC is defined as the time between the date subjects are randomized and the first observation of disease progression (based on BICR's image-based assessment) or death. 1) Primary objective: To evaluate the progression-free survival (PFS) benefit of BL-B01D1 compared with the…	Adverse Events Clinical benefit rate Complete response Duration of overall response Immunogenicity (other timeframe) Immunogenicity Neutralizing antibody response Overall response rate - duration Overall response rate Overall survival Partial response Progression-free survival Quality of Life Response evaluation criteria in solid tumors Safety and Tolerability Treatment Emergent Adverse Events	Safety/Toxicity > Adverse Drug Reactions Efficacy > Clinical Response/Remission Efficacy > Clinical Response/Remission Efficacy > Clinical Response/Duration Efficacy > Immunological Response Safety/Toxicity > Adverse Drug Reactions Efficacy > Immunological Response Efficacy > Clinical Response/Remission Efficacy > Clinical Response/Remission Efficacy > Survival Efficacy > Clinical Response/Remiss…	Overall survival (OS) [Time Frame: Up to approximately 24 months] Overall survival (OS) is defined as the time between the subject's randomization date and subject's death. Objective Response Rate (ORR) [Time Frame: Up to approximately 24 months] Objective response rate (ORR) is defined as the number of CR and PR in the treatment and control groups divided by the number of that group in the full …	2024-04-24	Actual	14.04	Actual	2025-06-25	Actual	10.19	Anticipated	2026-05-01	Anticipated	2026-05-01	Anticipated
502163	ChiCTR20220021 CTR20220021 NCT06233292 TrialTroveID-502163 ZG005-001	A Phase I/II Dose Escalation, Tolerability, Safety and Pharmacokinetics Study of ZG005 in Patients With Advanced Solid Tumors	I/II	Open	Oncology	Oncology: Bile Duct (Cholangiocarcinoma); Oncology: Breast; Oncology: Cervical; Oncology: Esophageal; Oncology: Liver; Oncology: Lung, Non-Small Cell; Oncology: Lung, Small Cell; Oncology: Neuroendocrine; Oncology: Pancreas; Oncology: Soft Tissue Sarcoma	(N/A); HER2 negative; Pancreatic; PD-1 Naive; PD-1 Refractory; PD-L1 Refractory; Pulmonary; Second line; Stage III; Stage IV; Third line	Bile Duct Neoplasms; Breast Neoplasms; Carcinoma, Non-Small-Cell Lung; Cholangiocarcinoma; Esophageal Neoplasms; Fibrosarcoma; Leiomyosarcoma; Liposarcoma; Liver Neoplasms; Neoplasms; Neuroendocrine Tumors; Pancreatic Neoplasms; Rhabdomyosarcoma; Sarcoma; Small Cell Lung Carcinoma; Synovial Sarcoma; Uterine Cervical Neoplasms	Trialtrove	Suzhou Zelgen Biopharmaceuticals Co.	Sponsor	Industry, all other pharma	China		Kunshan	215300	ZG-005	PD-1 antagonist; TIGIT receptor antagonist; Immuno-oncology therapy; Immune checkpoint inhibitor	programmed cell death 1; T cell immunoreceptor with Ig and ITIM domains	Anticancer, immunological	Biological > Protein > Antibody > Bispecific antibody; Biological > Protein > Antibody > Humanized monoclonal antibody; Biological > Protein > Antibody > Monoclonal antibody, other						ERBB2; GPT	Diagnostic; Predictive; Predisposing; Prognostic	This is a multi-center, open-label, study of ZG005 for the treatment of subjects with advanced solid tumors, and consists of three stages: dose escalation and confirmation of MTD/recommended dose.	Adverse Events Cardiac Telemetry Dose-limiting toxicities Maximum tolerated dose Overall response rate Response evaluation criteria in solid tumors Safety and Tolerability Serious Adverse Event Vital signs	Safety/Toxicity > Adverse Drug Reactions Safety/Toxicity > Cardiac Measures/Events Safety/Toxicity > Safety/Tolerability Safety/Toxicity > Safety/Tolerability Efficacy > Clinical Response/Remission Efficacy > Clinical Response/Remission Safety/Toxicity > Safety/Tolerability Safety/Toxicity > Serious Adverse Events Safety/Toxicity > Serious Adverse Events	Dose Limiting Toxicities (DLT) [Time Frame: Up to 21Days] A DLT is defined as any of the following ≥ Grade 3 adverse events occurring from the first dose to the end of first Cycle (21 days), unless the investigator deems that the AE is clearly related to the disease progress or definitely due to an external cause. Adverse Event (AE) [Time Frame: Up to 24 Months] Number of participants with advers…	Clinical benefit rate Duration of overall response Immune-related response evaluation criteria in solid tumors Immunogenicity (other timeframe) Immunogenicity Neutralizing antibody response Occupancy Overall response rate - duration Overall response rate Overall survival Progression-free survival Response evaluation criteria in solid tumors Safety and Tolerability Time to progression Time to resp…	Efficacy > Clinical Response/Remission Efficacy > Clinical Response/Duration Efficacy > Clinical Response/Remission Efficacy > Immunological Response Safety/Toxicity > Adverse Drug Reactions Efficacy > Immunological Response Pharmacokinetics/Pharmacodynamics > PK/PD Efficacy > Clinical Response/Remission Efficacy > Clinical Response/Remission Efficacy > Survival Efficacy > Survival Efficacy > Cli…	Secondary endpoints; index: Pharmacokinetic evaluation index Evaluation time: Within 1 hour before the administration of the first and third cycles, 30 minutes after the start of administration, 2 hours, 6 hours, 24 hours, 48 ??hours, 72 hours, 96 hours, 168 hours, 336 hours, and 504 hours after the start of administration; Two, four, five and six cycles within 1 hour before each administration. …	2022-06-17	Actual							2026-01-31	Anticipated	2026-01-31	Anticipated
501640	JSKN033-101 NCT06226766 TrialTroveID-501640	Phase I/II Study to Assess the Safety, Tolerability, Pharmacokinetics and Efficacy of JSKN033 in Patients With Advanced or Metastatic Solid Malignant Tumors	I/II	Open	Oncology	Oncology: Anal; Oncology: Bile Duct (Cholangiocarcinoma); Oncology: Breast; Oncology: Colorectal; Oncology: Esophageal; Oncology: Gallbladder; Oncology: Gastric; Oncology: Head/Neck; Oncology: Liver; Oncology: Lung, Non-Small Cell; Oncology: Ovarian; Oncology: Pancreas; Oncology: Small Intestine; Oncology: Unspecified Solid Tumor	Estrogen receptor positive; Fourth line or greater; HER2 negative; HER2 positive; Progesterone receptor positive; Second line; Stage III; Stage IV; Triple receptor negative	Anus Neoplasms; Bile Duct Neoplasms; Breast Neoplasms; Carcinoma, Non-Small-Cell Lung; Cholangiocarcinoma; Colorectal Neoplasms; Esophageal Neoplasms; Gallbladder Neoplasms; Head and Neck Neoplasms; Intestinal Neoplasms; Liver Neoplasms; Neoplasms; Ovarian Neoplasms; Pancreatic Neoplasms; Stomach Neoplasms	Trialtrove	Suzhou Alphamab Co./Alphamab Oncology {Jiangsu Alphamab Biopharmaceuticals Co.}	Sponsor	Industry, all other pharma	China		Suzhou	215125	JSKN-033	DNA topoisomerase I inhibitor; PD-L1 antagonist; Immuno-oncology therapy; Immune checkpoint inhibitor	CD274 molecule; DNA topoisomerase I; erb-b2 receptor tyrosine kinase 2	Anticancer, immunological	Biological > Protein > Antibody > Antibody-drug conjugate; Biological > Protein > Antibody > Bispecific antibody; Biological > Protein > Recombinant protein > Fusion protein						EPO; ERBB2	Diagnostic; Predictive; Predisposing; Prognostic	This study is an open-label, multicenter, first-in-human, Phase I/II (dose escalation and dose expansion) study to evaluate the safety, tolerability, PK, immunogenicity and efficacy of JSKN033 in patients with advanced unresectable or metastatic solid malignant tumors that are expected to be HER2 expression (IHC ≥ 1+). To evaluate JSKN033 in advanced or metastatic HER2-expressing solid tumors inc…	Adverse Events Cardiac Telemetry Common Terminology Criteria for Adverse Events Complete response Dose-limiting toxicities Overall response rate Partial response Response evaluation criteria in solid tumors Safety and Tolerability Serious Adverse Event Treatment Emergent Adverse Events Vital signs	Safety/Toxicity > Adverse Drug Reactions Safety/Toxicity > Cardiac Measures/Events Safety/Toxicity > Adverse Drug Reactions Efficacy > Clinical Response/Remission Safety/Toxicity > Safety/Tolerability Efficacy > Clinical Response/Remission Efficacy > Clinical Response/Remission Efficacy > Clinical Response/Remission Safety/Toxicity > Safety/Tolerability Safety/Toxicity > Serious Adverse Events Sa…	Primary Outcome Measures : Incidence and severity of treatment-emergent adverse events (TEAEs), treatment-related adverse events (TRAEs), serious adverse events (SAEs), assessed by CTCAE V5.0 [Time Frame: Postdose of last participant up to 1 year] Clinically significant changes in physical examination findings, vital sign measurements, standard clinical laboratory parameters, 12-lead electrocardi…	Area under the curve score Cmax Complete response Duration of overall response Immunogenicity (other timeframe) Immunogenicity Overall response rate - duration Overall survival Partial response Progression-free survival Response evaluation criteria in solid tumors Tmax	Pharmacokinetics/Pharmacodynamics > PK/PD Pharmacokinetics/Pharmacodynamics > PK/PD Efficacy > Clinical Response/Remission Efficacy > Clinical Response/Duration Efficacy > Immunological Response Safety/Toxicity > Adverse Drug Reactions Efficacy > Clinical Response/Remission Efficacy > Survival Efficacy > Clinical Response/Remission Efficacy > Survival Efficacy > Clinical Response/Remission Pharma…	Secondary Outcome Measures : Maximum concentration (Cmax) [Time Frame: Postdose of last participant up to 1 year] Categories: JSKN003, total antibody (Tab) , payload of JSKN003 and envafolimab Time at which Cmax is reached (Tmax) [Time Frame: Postdose of last participant up to 1 year] Categories: JSKN003, total antibody (Tab) , payload of JSKN003 and envafolimab Area under the drug concentration-…	2024-01-18	Actual							2026-03-30	Anticipated	2026-10-30	Anticipated
499621	AK104-IIT-007 NCT06202313 TrialTroveID-499621	A Multicenter, Randomized, Controlled, Open Label Clinical Study on the Treatment of Recurrent or Metastatic Triple Negative Breast Cancer With Cadonilimab Combined With Eribulin Versus Eribulin Alone	II	Planned	Oncology	Oncology: Breast	HER2 negative; PD-1 Naive; PD-L1 Naive; Second line; Stage IV; Third line; Triple receptor negative	Breast Neoplasms; Triple Negative Breast Neoplasms	Trialtrove	(Other Hospital/Academic/Medical Center)	Sponsor	Academic					cadonilimab	PD-1 antagonist; CTLA4 antagonist; Immuno-oncology therapy; Immune checkpoint inhibitor	cytotoxic T-lymphocyte associated protein 4; programmed cell death 1	Anticancer, immunological	Biological > Protein > Antibody > Bispecific antibody; Biological > Protein > Antibody > Monoclonal antibody, other	eribulin mesylate	Microtubule inhibitor; Tubulin inhibitor; Tubulin polymerization inhibitor	Unspecified	Anticancer, other	Small molecule > Semisynthetic small molecule	albumin; EGFR; ERBB2	Diagnostic; Predictive; Predisposing; Prognostic	The purpose of this study is to assess the efficacy and safety of Cadonilimab (AK104) plus Eribulin compared to the efficacy and safety of Eribulin monotherapy in the treatment of adult patients with recurrent, or metastatic triple negative breast cancer. The primary study hypothes is that the combination of Cadonilimab (AK104) plus Eribulin is superior to Eribulin monotherapy with respect to Pro…	Progression-free survival Progressive disease rate Response evaluation criteria in solid tumors	Efficacy > Survival Efficacy > Clinical Response/Progression Efficacy > Clinical Response/Remission	Primary Outcome Measures: Progression-free Survival (PFS) per Response Evaluation Criteria in Solid Tumors Version 1.1 (RECIST 1.1) as Assessed by Investigator [Time Frame: Up to approximately 1 year] PFS is defined as the time from randomization to the first documented progressive disease (PD) or death due to any cause, whichever occurs first. Per RECIST 1.1, PD is defined as ≥ 20% increase in t…	Adverse Events Alanine aminotransferase (ALT) response Bilirubin Complete response Duration of overall response Immune Response Immunogenicity (other timeframe) Overall response rate - duration Overall response rate Overall survival Partial response Renal dysfunction Response evaluation criteria in solid tumors Serious Adverse Event	Safety/Toxicity > Adverse Drug Reactions Efficacy > Laboratory Measurements (Efficacy) Efficacy > Laboratory Measurements (Efficacy) Efficacy > Clinical Response/Remission Efficacy > Clinical Response/Duration Efficacy > Clinical Response/Remission Efficacy > Immunological Response Efficacy > Clinical Response/Remission Efficacy > Clinical Response/Remission Efficacy > Survival Efficacy > Clinica…	Secondary Outcome Measures : Overall Survival (OS) [Time Frame: Up to approximately 2 years] OS is defined as the time from randomization to death due to any cause. Objective Response Rate (ORR) Per RECIST 1.1 as Assessed by Investigator [Time Frame: Up to approximately 1 year] ORR is defined as the percentage of the participants in the analysis population who have a Complete Response (CR: Disapp…	2024-02-10	Anticipated							2025-12-30	Anticipated	2028-12-30	Anticipated
499620	CTR20231777 NCT06202261 TQB2930-Ib/II-01 TrialTroveID-499620	A Phase Ib/II Clinical Trial to Evaluate the Safety and Efficacy of TQB2930 for Injection Monotherapy or in Combination for the Treatment of Hormone Receptor (HR)-Negative and Human Epidermal Growth Factor Receptor 2 (HER2)-Positive Recurrent / Metastatic Breast Cancer	I/II	Open	Oncology	Oncology: Breast	First line; Fourth line or greater; HER2 negative; HER2 positive; Second line; Stage III; Stage IV; Third line	Breast Neoplasms; Recurrence	Trialtrove	Sino Biopharmaceutical/Chia Tai Tianqing Pharmaceutical Group Co./Nanjing Shunxin Pharmaceutical Co.	Sponsor	Industry, all other pharma	China		Beijing	100026	TQB-2930	ErbB-2 antagonist; Immuno-oncology therapy	erb-b2 receptor tyrosine kinase 2	Anticancer, immunological	Biological > Protein > Antibody > Bispecific antibody; Biological > Protein > Antibody > Monoclonal antibody, other	docetaxel vinorelbine eribulin mesylate Irinotecan &amp; Capecitabine Sintilimab; Gemcitabine; Albumin-paclitaxel	Tubulin inhibitor; Taxane; Tubulin polymerization inhibitor Microtubule inhibitor; Tubulin inhibitor; Apoptosis stimulant; Vinca alkaloid; Tubulin polymerization inhibitor Microtubule inhibitor; Tubulin inhibitor; Tubulin polymerization inhibitor	tubulin beta class I Unspecified Unspecified	Anticancer, other Anticancer, other Anticancer, other	Small molecule; Small molecule > Semisynthetic small molecule Small molecule; Small molecule > Semisynthetic small molecule Small molecule > Semisynthetic small molecule Small molecule > Synthetic small molecule Small molecule > Synthetic small molecule	CASP2; CASP4; CASP5; ERBB2	Diagnostic; Predictive; Predisposing; Prognostic	This is a phase Ib/II exploratory study. Phase Ib includes the dose escalation and expansion study. After determining the maximum tolerated dose (MTD), a dose expansion study is conducted to observe the safety and efficacy in monotherapy. Phase II is the combination study. An extended study will be conducted in combination with docetaxel injection to observe the safety and efficacy with a randomi…	Complete response Dose-limiting toxicities Maximum tolerated dose Objective remission rate Overall response rate Partial response Response evaluation criteria in solid tumors Safety and Tolerability	Efficacy > Clinical Response/Remission Safety/Toxicity > Safety/Tolerability Safety/Toxicity > Safety/Tolerability Efficacy > Clinical Response/Remission Efficacy > Clinical Response/Remission Efficacy > Clinical Response/Remission Efficacy > Clinical Response/Remission Safety/Toxicity > Safety/Tolerability	Primary Outcome Measures : Maximum tolerated dose (MTD) [Time Frame: Baseline up to 4 months] The highest dose when dose-limiting toxicity (DLT) occurs in less than 33% of subjects. Phase II recommended dose (P2RD) [Time Frame: Baseline up to 1 year] Optimal tolerated dose determined after the end of phase 1 Investigators assessed Objective remission rate (ORR) based on Response Evaluation Criter…	Adverse Events Clinical benefit rate Cmax Complete response Duration of overall response Immunogenicity (other timeframe) Immunogenicity Overall response rate - duration Overall response rate Overall survival Partial response Progression-free survival Progressive disease rate Response evaluation criteria in solid tumors Safety and Tolerability Serious Adverse Event Stable Disease Treatment Emerge…	Safety/Toxicity > Adverse Drug Reactions Efficacy > Clinical Response/Remission Pharmacokinetics/Pharmacodynamics > PK/PD Efficacy > Clinical Response/Remission Efficacy > Clinical Response/Duration Efficacy > Immunological Response Safety/Toxicity > Adverse Drug Reactions Efficacy > Clinical Response/Remission Efficacy > Clinical Response/Remission Efficacy > Survival Efficacy > Clinical Respons…	Secondary Outcome Measures : Immunogenicity [Time Frame: Pre-dose on Cycle 1 Day 1, Cycle 2 Day 1, Cycle 4 Day 1, Cycle 7 Day 1, Cycle 12 Day 1, each cycle is 21 or 28 days.] Incidence of anti-drug antibody (ADA) Peak concentration (Cmax), QW [Time Frame: Pre-dose, 30 minuets, 4, 8, 24, 48, 72 hours after dose on Cycle 1 Day 1, Cycle 2 Day 1; Pre-dose on Cycle 1 Day 8, Cycle 1 Day 15, Cycle 2 Day…	2023-03-28	Actual							2026-12-31	Anticipated	2027-10-31	Anticipated
494012	CTX-8371-001 NCI-2024-04028 NCT06150664 TrialTroveID-494012	A Phase I, Open-Label, Multiple-Ascending Dose Study of the Safety and Tolerability of CTX-8371 in Patients With Advanced Malignancies	I	Open	Oncology	Oncology: Breast; Oncology: Head/Neck; Oncology: Lung, Non-Small Cell; Oncology: Lymphoma, Hodgkin's; Oncology: Melanoma	BRAF; Classical; HER2 negative; PD-1 Refractory; PD-L1 Positive; PD-L1 Refractory; Second line; Squamous Cell; Stage III; Stage IV; Triple receptor negative	Breast Neoplasms; Carcinoma, Non-Small-Cell Lung; Head and Neck Neoplasms; Hodgkin Disease; Melanoma; Squamous Cell Carcinoma of Head and Neck; Triple Negative Breast Neoplasms	Trialtrove	Compass Therapeutics	Sponsor	Industry, all other pharma	United States	MA	Boston	MA 02135	CTX-8371	PD-1 antagonist; PD-L1 antagonist; T cell inhibitor; Immuno-oncology therapy; Immune checkpoint inhibitor	CD274 molecule; programmed cell death 1	Anticancer, immunological	Biological > Protein > Antibody > Bispecific antibody; Biological > Protein > Antibody > Monoclonal antibody, other						BRAF; ERBB2	Diagnostic; Predictive; Predisposing; Prognostic	This is a Phase 1, open-label, first-in-human study of CTX-8371 administered as a monotherapy in patients with metastatic or locally advanced malignancies. The study will be conducted in 2 cohorts: Dose Escalation and Dose Expansion. To evaluate the safety and tolerability of CTX-8371 and determine the dose(s) of CTX-8371 to be further examined.	Dose-limiting toxicities Safety and Tolerability Treatment Emergent Adverse Events	Safety/Toxicity > Safety/Tolerability Safety/Toxicity > Safety/Tolerability Safety/Toxicity > Adverse Drug Reactions	Cohort 1: Evaluate the safety and tolerability of escalating doses of CTX-8371 [Time Frame: From first dose of CTX-8371 (Cycle 1 Day 1, Cycle = 2 weeks) until 30 days after the last dose of CTX-8371, average of 6 months] Number of participants with dose limiting toxicities (DLTs), treatment-emergent adverse events (TEAEs), and/or changes in clinical laboratory abnormalities Cohort 1: Determine th…	Area under the curve score Cmax Duration of overall response Elimination half-life Immunogenicity (other timeframe) Immunogenicity Overall response rate - duration Overall response rate Overall survival Progression-free survival Response evaluation criteria in solid tumors Tmax Volume of distribution	Pharmacokinetics/Pharmacodynamics > PK/PD Pharmacokinetics/Pharmacodynamics > PK/PD Efficacy > Clinical Response/Duration Pharmacokinetics/Pharmacodynamics > PK/PD Efficacy > Immunological Response Safety/Toxicity > Adverse Drug Reactions Efficacy > Clinical Response/Remission Efficacy > Clinical Response/Remission Efficacy > Survival Efficacy > Survival Efficacy > Clinical Response/Remission Pha…	Objective Response Rate (ORR) (Percentage of Participants With Objective Response) as per Response Evaluation Criteria in Solid Tumors (RECIST) Version 1.1 or Lugano (2014) [Time Frame: Baseline until confirmed disease progression (CR or PR) (up to 2 years)] Duration of Response (DOR) as per Response Evaluation Criteria in Solid Tumors (RECIST) Version 1.1 or Lugano (2014) [Time Frame: From the d…	2024-03-19	Actual							2025-10-01	Anticipated	2026-04-01	Anticipated
492017	ABL103-1001 NCT06126666 TrialTroveID-492017	A Phase I Dose Escalation and Expansion Study of ABL103, a Bispecific Antibody of 4-1BB and B7-H4, as a Single Agent in Subjects With Any Progressive Locally Advanced or Metastatic Solid Tumors	I	Open	Oncology	Oncology: Breast; Oncology: Ovarian; Oncology: Unspecified Solid Tumor	(N/A); HER2 negative; Line of therapy N/A; Second line; Stage III; Stage IV; Triple receptor negative	Breast Neoplasms; Neoplasms; Ovarian Neoplasms	Trialtrove	ABL Bio	Sponsor	Industry, all other pharma	South Korea		Seoul	06153	ABL-103	CD137 agonist; B7-H4 antagonist; T cell stimulant; Immuno-oncology therapy; Immune checkpoint inhibitor; Immune checkpoint stimulant	TNF receptor superfamily member 9; V-set domain containing T cell activation inhibitor 1	Anticancer, immunological	Biological > Protein > Antibody > Cell engager, bispecific; Biological > Protein > Antibody > Monoclonal antibody, other						CCDC6; ERBB2; H4C6; HRH4	Diagnostic; Predictive; Predisposing; Prognostic	To evaluate the safety, tolerability, MTD (maximum tolerated dose) and/or RP2D (recommended phase 2 dose), pharmacokinetics, immunogenicity, preliminary antitumor activity of ABL103 in subjects with any progressive locally advanced(unresectable) or metastatic solid tumor who are relapsed or refractory following the last line of treatment and have no available standard of care option.	Adverse Events Complete response Dose-limiting toxicities Infusion-related reactions Serious Adverse Event Treatment Emergent Adverse Events	Safety/Toxicity > Adverse Drug Reactions Efficacy > Clinical Response/Remission Safety/Toxicity > Safety/Tolerability Safety/Toxicity > Serious Adverse Events Safety/Toxicity > Serious Adverse Events Safety/Toxicity > Adverse Drug Reactions	Primary Outcome Measures : Number of subjects with Dose-Limiting Toxicities (DLT) [ Time Frame: From Day 1 until disease progression or Day 28 ] Number of subjects with Dose-Limiting Toxicities (DLT) Number of subjects with Treatment-emergent Adverse Events (AEs), Serious Adverse Events (SAEs) and immune-related Adverse Events (irAEs) [ Time Frame: From Day 1 until confirmed Complete Response (CR…			Secondary Outcome Measures : Pharmacokinetic profile of ABL103 [ Time Frame: From Day 1 until confirmed CR, disease progression, initiation of a new anticancer therapy, unacceptable toxicity, or subject's consent withdrawal, or investigator's decision to discontinue treatment, which came first, assessed up to 24 months ] serum concentration of ABL103 will be collected and analyzed to evaluate the…	2023-11-07	Actual							2024-06-30	Anticipated	2027-11-15	Anticipated
488716	CTR20233232 MJR-MR001-01 TrialTroveID-488716	A Clinical Study to Evaluate the Safety and Tolerability of Bispecific Antibody MR001 in Patients with Advanced Solid Tumors	I	Open	Oncology	Oncology: Breast; Oncology: Pancreas; Oncology: Unspecified Solid Tumor	HER2 negative; Second line; Stage II; Stage III; Stage IV; Triple receptor negative	Breast Neoplasms; Pancreatic Neoplasms	Trialtrove	Shenzhen Maijiarui Biotechnology Co.	Sponsor	Industry, all other pharma	China		Shenzhen		MR-001, Shenzhen Maijiarui Biotechnology	Immuno-oncology therapy	Unspecified	Anticancer, immunological	Biological > Protein > Antibody > Bispecific antibody; Biological > Protein > Antibody > Monoclonal antibody, other; Small molecule > Synthetic small molecule						CD4; ERBB2	Diagnostic; Predictive; Predisposing; Prognostic	To evaluate the safety and tolerability of bispecific antibody MR001 in patients with advanced solid tumors; Determine the dose-limiting toxicity (DLT) and maximum tolerated dose (MTD) of the bispecific antibody MR001	Dose-limiting toxicities Maximum tolerated dose Safety and Tolerability	Safety/Toxicity > Safety/Tolerability Safety/Toxicity > Safety/Tolerability Safety/Toxicity > Safety/Tolerability	Primary endpoint index: the incidence and severity of AE during the trial; Evaluation time: The entire trial period (including treatment and safety follow-up) Endpoint metric selection: Security metrics index: explore dose-limiting toxicity (DLT) and maximum tolerated dose (MTD); Evaluation time: MTD and DLT were evaluated during the DLT observation period Endpoint metric selection: Security metr…	Clinical benefit rate Duration of overall response Immunogenicity (other timeframe) Immunogenicity Overall response rate - duration Overall response rate Overall survival Progression-free survival Safety and Tolerability	Efficacy > Clinical Response/Remission Efficacy > Clinical Response/Duration Efficacy > Immunological Response Safety/Toxicity > Adverse Drug Reactions Efficacy > Clinical Response/Remission Efficacy > Clinical Response/Remission Efficacy > Survival Efficacy > Survival Safety/Toxicity > Safety/Tolerability	Secondary objectives: To evaluate the pharmacokinetic characteristics of the bispecific antibody MR001 in patients with advanced solid tumors and to obtain preliminary pharmacokinetic parameters; To evaluate the preliminary efficacy of bispecific antibody MR001 in patients with advanced solid tumors, and to provide a basis for recommending doses in subsequent clinical trials; To evaluate the immu…	2023-12-28	Actual
488361	CTR20232959 JSKN003-302 NCT06079983 TrialTroveID-488361	A Phase III, Multicenter, Randomized, Open-Label, Active-Controlled Trial Of JSKN003 Versus Treatment Of Physician'S Choice For HER2-low, Unresectable and/or Metastatic Breast Cancer Subjects	III	Open	Oncology	Oncology: Breast	HER2 positive; Second line; Stage III; Stage IV; Third line	Breast Neoplasms	Trialtrove	CSPC Pharmaceutical Group Co./Shanghai JMT-Bio Technology Co. Suzhou Alphamab Co./Alphamab Oncology {Jiangsu Alphamab Biopharmaceuticals Co.}	Sponsor Sponsor	Industry, all other pharma Industry, all other pharma	China China		Shijiazhuang Suzhou	050035 215125	JSKN-003	DNA topoisomerase I inhibitor	DNA topoisomerase I; erb-b2 receptor tyrosine kinase 2	Anticancer, other	Biological > Protein > Antibody > Antibody-drug conjugate; Biological > Protein > Antibody > Bispecific antibody; Biological > Protein > Antibody > Monoclonal antibody, other; Small molecule > Synthetic small molecule	capecitabine docetaxel gemcitabine hydrochloride paclitaxel vinorelbine nab-paclitaxel (IV) eribulin mesylate	DNA synthesis inhibitor; Thymidylate synthase inhibitor; RNA synthesis inhibitor Tubulin inhibitor; Taxane; Tubulin polymerization inhibitor DNA synthesis inhibitor; Thymidylate synthase inhibitor; DNA repair enzyme inhibitor; Cell cycle inhibitor Beta tubulin inhibitor; Microtubule stimulant; Taxane; Tubulin polymerization inhibitor Microtubule inhibitor; Tubulin inhibitor; Apoptosis stimulant; …	thymidylate synthetase tubulin beta class I checkpoint kinase 1 epidermal growth factor receptor; erb-b2 receptor tyrosine kinase 2; tubulin beta class I Unspecified tubulin beta class I Unspecified	Anticancer, antimetabolite Anticancer, other Antiviral, other; Anticancer, antimetabolite Anticancer, other Anticancer, other Anticancer, other; Cardiovascular Anticancer, other	Small molecule; Small molecule > Synthetic small molecule Small molecule; Small molecule > Semisynthetic small molecule Small molecule; Small molecule > Synthetic small molecule; Unidentified Biological > Protein > Antibody > Monoclonal antibody, other; Natural product > Plant; Small molecule Small molecule; Small molecule > Semisynthetic small molecule Reformulation > Optimized reformulation > N…	albumin; ERBB2	Diagnostic; Predictive; Predisposing; Prognostic	This study is a randomized controlled, open-label, multicenter phase III clinical study evaluating the efficacy and safety of chemotherapy selected by investigator JSKN003 s in subjects with recurrent or metastatic breast cancer who have previously failed first- or second-line chemotherapy in subjects with recurrent or metastatic breast cancer who have failed prior first- or second-line chemother…	Progression-free survival Response evaluation criteria in solid tumors	Efficacy > Survival Efficacy > Clinical Response/Remission	Primary Outcome Measures : Progression Free Survival (PFS) [ Time Frame: 16 months 、26 months after the first enrollment ] PFS evaluated by BICR according to RECIST v1.1 criteria is defined as the time from randomization to the first recorded disease progression or death from any cause as a result of BICR evaluation according to RECIST v1.1 criteria. Primary endpoints and evaluation time serial n…	Adverse Events Clinical benefit rate Common Terminology Criteria for Adverse Events Complete response Duration of overall response Overall response rate - duration Overall response rate Overall survival Partial response Progression-free survival Progressive disease rate Response evaluation criteria in solid tumors Safety and Tolerability Serious Adverse Event Time to response Treatment Emergent A…	Safety/Toxicity > Adverse Drug Reactions Efficacy > Clinical Response/Remission Safety/Toxicity > Adverse Drug Reactions Efficacy > Clinical Response/Remission Efficacy > Clinical Response/Duration Efficacy > Clinical Response/Remission Efficacy > Clinical Response/Remission Efficacy > Survival Efficacy > Clinical Response/Remission Efficacy > Survival Efficacy > Clinical Response/Progression Eff…	Secondary Outcome Measures : Overall survival（OS） [ Time Frame: 16 months 、26months 、60 months after the first enrollment ] OS, defined as the time from randomization to death from any cause; Objective Response Rate (ORR) [ Time Frame: 16 months 、26 months after the first enrollment ] BICR and investigators were judged according to RECIST v1.1 criteria ，objective response rate (ORR), defined as t…	2023-12-04	Actual							2025-04-01	Anticipated	2029-03-01	Anticipated
486338	BL-B01D1-SI-B003-201-04 CTR20232905 NCT06042894 TrialTroveID-486338	A Phase II Clinical Trial to Evaluate the Efficacy and Safety of SI-B003 Monotherapy or BL-B01D1+SI-B003 Combination Therapy (BL-B01D1+SI-B003) in Patients With Unresectable Locally Advanced or Recurrent Metastatic HER2 Negative Breast Cancer	II	Open	Oncology	Oncology: Breast	HER2 negative; Second line; Stage III; Stage IV	Breast Neoplasms; Recurrence	Trialtrove	Sichuan Biokin Pharmaceutical Co./Sichuan Baili Pharmaceutical Co. Sichuan Biokin Pharmaceutical Co./Sichuan Baili Pharmaceutical Co./Baili-Bio (Chengdu) Pharmaceutical Co.	Sponsor Collaborator	Industry, all other pharma Industry, all other pharma	China China		Chengdu Chengdu	610041 610041	danvilostomig izalontamab brengitecan	PD-1 antagonist; CTLA4 antagonist; Immuno-oncology therapy; Immune checkpoint inhibitor EGFR antagonist; ErbB-3 antagonist; DNA topoisomerase I inhibitor; Immuno-oncology therapy	cytotoxic T-lymphocyte associated protein 4; programmed cell death 1 epidermal growth factor receptor; erb-b2 receptor tyrosine kinase 3	Anticancer, immunological Anticancer, immunological	Biological > Protein > Antibody > Bispecific antibody; Biological > Protein > Antibody > Monoclonal antibody, other Biological > Protein > Antibody > Antibody-drug conjugate; Biological > Protein > Antibody > Bispecific antibody						CD274; ERBB2; GPT	Diagnostic; Predictive; Predisposing; Prognostic	Primary objective: To explore the efficacy of BL-B01D1+SI-B003 combination therapy in inoperable locally advanced or recurrent metastatic HER-2 patients Efficacy, safety, and tolerability in patients with negative breast cancer, and the optimal dose and administration mode of the combination are further explored. Secondary objective: To explore PK, immunogenicity and drug-drug interaction (DDI) o…	Overall response rate Progressive disease rate Response evaluation criteria in solid tumors Safety and Tolerability	Efficacy > Clinical Response/Remission Efficacy > Clinical Response/Progression Efficacy > Clinical Response/Remission Safety/Toxicity > Safety/Tolerability	Objective response rate (ORR) [Time Frame: Up to approximately 24 months] ORR is defined as the percentage of participants, who has a CR (disappearance of all target lesions) or PR (at least a 30% decrease in the sum of diameters of target lesions). The percentage of participants who experiences a confirmed CR or PR is according to RECIST 1.1. Recommended Phase II Dose (RP2D) [Time Frame: Up to a…	Clinical benefit rate Duration of overall response Immunogenicity (other timeframe) Immunogenicity Overall response rate - duration Overall response rate Progression-free survival Progressive disease rate Stable Disease Treatment Emergent Adverse Events	Efficacy > Clinical Response/Remission Efficacy > Clinical Response/Duration Efficacy > Immunological Response Safety/Toxicity > Adverse Drug Reactions Efficacy > Clinical Response/Remission Efficacy > Clinical Response/Remission Efficacy > Survival Efficacy > Clinical Response/Progression Efficacy > Clinical Response/Remission Safety/Toxicity > Adverse Drug Reactions	Progression-free survival (PFS) [Time Frame: Up to approximately 24 months] The PFS is defined as the time from the first dose of medication to disease progression or death, whichever occurred first. Disease control rate (DCR) [Time Frame: Up to approximately 24 months] The DCR is defined as the percentage of participants who has a CR, PR, or Stable Disease (SD: neither sufficient shrinkage to qu…	2023-12-12	Actual							2025-12-31	Anticipated	2025-12-31	Anticipated
483405	CTR20232413 NCT06016062 RC148-C001 TrialTroveID-483405	A Multi-center Phase I/II Trial to Evaluate the Efficacy and Safety of RC148 As a Single Agent and Combination Therapy in Patients with Locally Advanced Unresectable or Metastatic Malignant Solid Tumors	I/II	Open	Oncology	Oncology: Breast; Oncology: Cervical; Oncology: Colorectal; Oncology: Esophageal; Oncology: Fallopian Tube; Oncology: Gastric; Oncology: Lung, Non-Small Cell; Oncology: Ovarian; Oncology: Primary Peritoneal; Oncology: Unspecified Solid Tumor	Adenocarcinoma; Fourth line or greater; HER2 negative; HER2 positive; High-grade; PD-1 Naive; PD-1 Refractory; PD-L1 Naive; PD-L1 Refractory; Platinum-resistant; Platinum-sensitive; Second line; Serous; Stage III; Stage IV; Third line; Triple receptor negative	Breast Neoplasms; Carcinoma, Non-Small-Cell Lung; Colorectal Neoplasms; Esophageal Neoplasms; Fallopian Tube Neoplasms; Neoplasms; Ovarian Neoplasms; Peritoneal Neoplasms; Stomach Neoplasms; Uterine Cervical Neoplasms	Trialtrove	RemeGen	Sponsor	Industry, all other pharma	China		Yantai	264006	disitamab vedotin RC-88 RC-148	Tubulin inhibitor Microtubule inhibitor; Mesothelin inhibitor Vascular endothelial growth factor receptor antagonist; PD-1 antagonist; Immuno-oncology therapy; Immune checkpoint inhibitor	erb-b2 receptor tyrosine kinase 2 mesothelin programmed cell death 1; vascular endothelial growth factor A	Anticancer, other Anticancer, immunological Anticancer, immunological	Biological > Protein > Antibody > Antibody-drug conjugate; Biological > Protein > Antibody > Monoclonal antibody, other; Small molecule > Synthetic small molecule Biological > Protein > Antibody > Antibody-drug conjugate; Small molecule > Synthetic small molecule Biological > Protein > Antibody > Bispecific antibody; Biological > Protein > Antibody > Monoclonal antibody, other	docetaxel bevacizumab	Tubulin inhibitor; Taxane; Tubulin polymerization inhibitor Vascular endothelial growth factor receptor 1 antagonist; Vascular endothelial growth factor receptor antagonist; Angiogenesis inhibitor	tubulin beta class I vascular endothelial growth factor A	Anticancer, other Anticancer, immunological; Neurological	Small molecule; Small molecule > Semisynthetic small molecule Biological > Protein > Antibody > Humanized monoclonal antibody; Biological > Protein > Antibody > Monoclonal antibody, other	albumin; EPO; ERBB2; KDR; MSLN; THPO; TPO	Diagnostic; Predictive; Predisposing; Prognostic	This trial is to evaluate the safety, tolerability, maximum tolerated dose (MTD) / maximum administered dose (MAD), pharmacokinetics (PK), pharmacodynamics, immunogenicity and recommended Phase 2 dose (RP2D) of RC148 in participants with locally advanced unresectable or metastatic solid tumors.In addition, the preliminary anti-tumour efficacy of RC148 as single agent will be assessed. To evaluate…	Adverse Events Cardiac Telemetry Clinical benefit rate Dose-limiting toxicities Maximum tolerated dose Overall response rate Progression-free survival Response evaluation criteria in solid tumors Safety and Tolerability Vital signs	Safety/Toxicity > Adverse Drug Reactions Safety/Toxicity > Cardiac Measures/Events Efficacy > Clinical Response/Remission Safety/Toxicity > Safety/Tolerability Safety/Toxicity > Safety/Tolerability Efficacy > Clinical Response/Remission Efficacy > Survival Efficacy > Clinical Response/Remission Safety/Toxicity > Safety/Tolerability Safety/Toxicity > Serious Adverse Events	Primary Outcome Measures : Phase I：Maximum tolerated dose (MTD)/Maximum administered dose (MAD) MTD/MAD based on number of Dose limiting toxicity (DLT) [Time Frame: Subjects will be treated and observed for DLT through the end of the first cycle (Days 1-28)] Phase I：DLT In the DLT evaluation window (observation period 1-28 days after the first administration), according to the NCI-CTCAE v5.0 grad…	Adverse Events Cardiac Telemetry Clinical benefit rate Common Terminology Criteria for Adverse Events Complete response Duration of overall response Immunogenicity (other timeframe) Immunogenicity Occupancy Overall response rate - duration Overall response rate Partial response Progression-free survival Response evaluation criteria in solid tumors Response rate Safety and Tolerability Stable Dise…	Safety/Toxicity > Adverse Drug Reactions Safety/Toxicity > Cardiac Measures/Events Efficacy > Clinical Response/Remission Safety/Toxicity > Adverse Drug Reactions Efficacy > Clinical Response/Remission Efficacy > Clinical Response/Duration Efficacy > Immunological Response Safety/Toxicity > Adverse Drug Reactions Pharmacokinetics/Pharmacodynamics > PK/PD Efficacy > Clinical Response/Remission Eff…	Secondary Outcome Measures : Phase I：Overall Response Rate (ORR) Objective Response Rate was defined as the percentage of participants with a complete response (CR) or partial response (PR) [Time Frame: 15 months] Phase I：DCR Disease Control Rate was defined as the percentage of participants with a CR or PR or stable disease (SD) [Time Frame: 15 months] Phase I：DOR Duration of response is the len…	2023-09-07	Actual							2025-12-31	Anticipated	2025-12-31	Anticipated
483266	IMGS-001-011 NCT06014502 TrialTroveID-483266	A Phase 1a/1b, Open-label, Dose-escalation, and Dose-expansion Study to Evaluate the Safety, Tolerability, Pharmacokinetics, and Anti-tumor Activity of IMGS-001 in Patients With Relapsed or Refractory Advanced Solid Tumors	I	Open	Oncology	Oncology: Bladder; Oncology: Breast; Oncology: Colorectal; Oncology: Esophageal; Oncology: Gastric; Oncology: Ovarian; Oncology: Prostate; Oncology: Unspecified Solid Tumor	Adjuvant; Fourth line or greater; HER2 negative; PD-1 Naive; PD-1 Refractory; PD-L1 Naive; PD-L1 Positive; PD-L1 Refractory; Second line; Stage III; Stage IV; Third line; Triple receptor negative	Breast Neoplasms; Colorectal Neoplasms; Esophageal Neoplasms; Neoplasms; Ovarian Neoplasms; Prostatic Neoplasms; Stomach Neoplasms; Urethral Neoplasms; Urinary Bladder Neoplasms	Trialtrove	ImmunoGenesis	Sponsor	Industry, all other pharma	United States	TX	Houston	77010	IMGS-001	PD-L1 antagonist; PD-L2 antagonist; Immuno-oncology therapy; Immune checkpoint inhibitor	CD274 molecule; programmed cell death 1; programmed cell death 1 ligand 2	Anticancer, immunological	Biological > Protein > Antibody > Bispecific antibody; Biological > Protein > Antibody > Monoclonal antibody, other						CD4; ERBB2	Diagnostic; Predictive; Predisposing; Prognostic	The purpose of this Phase 1a/1b clinical trial is to test the safety of an investigational drug called IMGS-001 and to determine how well it can work in treating patients with advanced solid tumors that have come back or are not improving after receiving other drugs that are commonly used for their cancer Phase 1a (Part 1) will test the safety of five different doses of IMGS-001 to use in further…	Adverse Events Dose-limiting toxicities Progressive disease rate Safety and Tolerability	Safety/Toxicity > Adverse Drug Reactions Safety/Toxicity > Safety/Tolerability Efficacy > Clinical Response/Progression Safety/Toxicity > Safety/Tolerability	Primary Outcome Measures : Phase 1a- Safety and tolerability of IMGS-001 by dose-limiting toxicities and adverse events [ Time Frame: 21 days ] Frequency and severity of dose limiting toxicities and adverse events Phase 1b- Recommended Phase 2 dose (RP2D) of IMGS-001 for specified tumor-specific cohorts as a pharmacologically optimal dose (POD) [ Time Frame: 12 months ] RP2D will be defined by po…	Adverse Events Area under the curve score Clinical benefit rate Cmax Cmin Duration of overall response Elimination half-life Immune-related response evaluation criteria in solid tumors Immunogenicity (other timeframe) Immunogenicity Maximum tolerated dose Overall response rate - duration Overall response rate Progression-free survival Response evaluation criteria in solid tumors Safety and Tolera…	Safety/Toxicity > Adverse Drug Reactions Pharmacokinetics/Pharmacodynamics > PK/PD Efficacy > Clinical Response/Remission Pharmacokinetics/Pharmacodynamics > PK/PD Pharmacokinetics/Pharmacodynamics > PK/PD Efficacy > Clinical Response/Duration Pharmacokinetics/Pharmacodynamics > PK/PD Efficacy > Clinical Response/Remission Efficacy > Immunological Response Safety/Toxicity > Adverse Drug Reactions…	Secondary Outcome Measures : Phase 1a- Maximum tolerable dose (MTD) of IMGS-001 [ Time Frame: 12 months ] Pharmacokinetics (PK) of IMGS-001 by terminal half life (t1/2) [ Time Frame: 12 months ] Pharmacokinetics of IMGS-001 by Area Under the Curve (AUC) [ Time Frame: 12 months ] Pharmacokinetics of IMGS-001 by Maximum Observed Concentration (Cmax) [ Time Frame: 12 months ] Pharmacokinetics of IMG…	2023-09-07	Actual							2026-12-01	Anticipated	2027-12-01	Anticipated
480659	2023-0821 20231319 BL-B01D1-LUNG-101 BL-B01D1-LUNG101 EUCT number: 2023-506539-14-00 jRCT2031250045 NCT05983432 TrialTroveID-480659	A Phase I Study Evaluating the Safety, Tolerability, and Efficacy of BL-B01D1 in Subjects With Metastatic or Unresectable Non-Small Cell Lung Cancer and Other Solid Tumors	I	Open	Oncology	Oncology: Bladder; Oncology: Breast; Oncology: Esophageal; Oncology: Head/Neck; Oncology: Lung, Non-Small Cell; Oncology: Lung, Small Cell; Oncology: Neuroendocrine	(N/A); ALK; BRAF; EGFR; HER2 negative; KRAS; Nasopharyngeal; PD-1 Refractory; PD-L1 Refractory; Pulmonary; Second line; Squamous Cell; Stage III; Stage IV; Triple receptor negative	Breast Neoplasms; Carcinoma, Non-Small-Cell Lung; Esophageal Neoplasms; Head and Neck Neoplasms; Lung Neoplasms; Nasopharyngeal Neoplasms; Neuroendocrine Tumors; Small Cell Lung Carcinoma; Urethral Neoplasms; Urinary Bladder Neoplasms	Trialtrove	Sichuan Biokin Pharmaceutical Co./SystImmune Bristol-Myers Squibb	Sponsor Collaborator	Industry, all other pharma Industry, Top 20 Pharma	China United States	NJ	Chengdu Princeton	610041 NJ 08543	izalontamab brengitecan	EGFR antagonist; ErbB-3 antagonist; DNA topoisomerase I inhibitor; Immuno-oncology therapy	epidermal growth factor receptor; erb-b2 receptor tyrosine kinase 3	Anticancer, immunological	Biological > Protein > Antibody > Antibody-drug conjugate; Biological > Protein > Antibody > Bispecific antibody						ALK; BRAF; EGFR; ERBB2; KRAS	Companion Diagnosis; Diagnostic; Predictive; Predisposing; Prognostic	To evaluate the safety, tolerability, and efficacy of BL-B01D1 in patients with Metastatic or Unresectable Non-Small Cell Lung Cancer (NSCLC).	Absolute Neutrophil Count Cardiac Telemetry Dose-limiting toxicities Maximum tolerated dose Neutropenia Platelet count Safety and Tolerability Serious Adverse Event Treatment Emergent Adverse Events	Safety/Toxicity > Blood Measures (Safety/Toxicity) Safety/Toxicity > Cardiac Measures/Events Safety/Toxicity > Safety/Tolerability Safety/Toxicity > Safety/Tolerability Safety/Toxicity > Adverse Drug Reactions Safety/Toxicity > Adverse Drug Reactions Safety/Toxicity > Safety/Tolerability Safety/Toxicity > Serious Adverse Events Safety/Toxicity > Adverse Drug Reactions	Participants with Dose-limiting toxicities [Time Frame: One year] Measuring the number of patients Dose-limiting toxicities (DLTs). A DLT is defined as any of the following events that are not clearly due to the underlying disease or extraneous causes: Hematological toxicities: Grade 4 neutrophil count decreased lasting >7 days Grade ≥3 febrile neutropenia Grade ≥3 platelet count decreased with c…	Area under the curve score Clinical benefit rate Cmax Overall response rate Overall survival Progression-free survival Response evaluation criteria in solid tumors Time to response Tmax	Pharmacokinetics/Pharmacodynamics > PK/PD Efficacy > Clinical Response/Remission Pharmacokinetics/Pharmacodynamics > PK/PD Efficacy > Clinical Response/Remission Efficacy > Survival Efficacy > Survival Efficacy > Clinical Response/Remission Efficacy > Disease Progression Pharmacokinetics/Pharmacodynamics > PK/PD	Cmax of BL-B01D1 [Time Frame: One year] Calculate maximum (peak) observed concentration of BL-B01D1 Cmax of anti-EGFR×HER3 antibody [Time Frame: One year] Calculate maximum (peak) observed concentration of anti-EGFR×HER3 antibody Cmax of free payload ED-04 [Time Frame: One year] Calculate maximum (peak) observed concentration of free payload ED-04 Tmax of BL-B01D1 [Time Frame: One year] Calculate…	2023-08-08	Actual							2025-12-31	Anticipated	2028-03-21	Anticipated
479886	CTR20211203 IMM2510-01 NCT05972460 TrialTroveID-479886	IMM2510, a Multi-Center, Open-Label, Dose Escalation and Cohort Expansion Phase I Clinical Study for Advanced Solid Tumors	I	Open	Oncology	Oncology: Breast; Oncology: Cervical; Oncology: Esophageal; Oncology: Liver; Oncology: Lung, Non-Small Cell; Oncology: Mesothelioma; Oncology: Metastatic Cancer; Oncology: Ovarian; Oncology: Pancreas; Oncology: Renal; Oncology: Soft Tissue Sarcoma; Oncology: Thymus; Oncology: Unspecified Solid Tumor	Adenocarcinoma; CNS mets; EGFR; Estrogen receptor positive; Fourth line or greater; HER2 negative; PD-1 Refractory; PD-L1 Refractory; Progesterone receptor positive; Second line; Serous; Squamous Cell; Stage III; Stage IV; Third line; Triple receptor negative	Brain Neoplasms; Breast Neoplasms; Carcinoma, Non-Small-Cell Lung; Carcinoma, Renal Cell; Central Nervous System Neoplasms; Esophageal Neoplasms; Fibrosarcoma; Kidney Neoplasms; Leiomyosarcoma; Liposarcoma; Liver Neoplasms; Mesothelioma; Neoplasm Metastasis; Neoplasms; Ovarian Neoplasms; Pancreatic Neoplasms; Rhabdomyosarcoma; Sarcoma; Synovial Sarcoma; Thymus Neoplasms; Uterine Cervical Neoplasm…	Trialtrove	ImmuneOnco Biopharmaceuticals (Shanghai) Co. (Other Hospital/Academic/Medical Center) Fudan University - Shanghai, China	Sponsor Collaborator Collaborator	Industry, all other pharma Academic Academic	China		Shanghai		palverafusp alfa	Vascular endothelial growth factor receptor antagonist; PD-L1 antagonist; Immuno-oncology therapy; Immune checkpoint inhibitor	CD274 molecule; vascular endothelial growth factor A	Anticancer, immunological	Biological > Protein > Antibody > Bispecific antibody						ASPSCR1; EGFR; ERBB2; INSRR; LRP4; TNF	Diagnostic; Predictive; Predisposing; Prognostic	This trial is a first-in-human, open-label, multi-center, dose escalation phase 1a study followed by cohort expansion phase 1b study to evaluate the safety, efficacy, pharmacokinetics (PK) and pharmacodynamics (PD) of IMM2510, a PD-L1 and VEGF bispecific fusion protein, in patients with advanced solid tumors. ASCO 2025: To evaluate the safety, efficacy, recommended phase II dose (RP2D), and pharm…	Adverse Events Cardiac Telemetry Dose-limiting toxicities Heart rate Maximum tolerated dose Overall response rate PR interval Safety and Tolerability Serious Adverse Event Vital signs	Safety/Toxicity > Adverse Drug Reactions Safety/Toxicity > Cardiac Measures/Events Safety/Toxicity > Safety/Tolerability Safety/Toxicity > Cardiac Measures/Events Safety/Toxicity > Safety/Tolerability Efficacy > Clinical Response/Remission Safety/Toxicity > Cardiac Measures/Events Safety/Toxicity > Safety/Tolerability Safety/Toxicity > Serious Adverse Events Safety/Toxicity > Serious Adverse Even…	Primary Outcome Measures : AEs [Time Frame: From the first dose to 60 days after the last dose of IMM2510, all patients included] Incidence and characteristics of adverse events (AEs), including serious adverse events (SAEs). DLT [Time Frame: During 28 days after the first dose of IMM2510, all patients included] Incidence and characteristics of dose limiting toxicity (DLT). MTD and RP2D [Time Fra…	Accumulation index Area under the curve score Clinical benefit rate Cmax Cmin Complete response Concentration at steady state Disease-free survival Duration of overall response Elimination half-life Immunogenicity (other timeframe) Immunogenicity Overall response rate - duration Overall response rate Partial response Plasma concentration Progression-free survival Progressive disease rate Recurren…	Pharmacokinetics/Pharmacodynamics > PK/PD Pharmacokinetics/Pharmacodynamics > PK/PD Efficacy > Clinical Response/Remission Pharmacokinetics/Pharmacodynamics > PK/PD Pharmacokinetics/Pharmacodynamics > PK/PD Efficacy > Clinical Response/Remission Pharmacokinetics/Pharmacodynamics > PK/PD Efficacy > Survival Efficacy > Clinical Response/Duration Pharmacokinetics/Pharmacodynamics > PK/PD Efficacy > …	Secondary Outcome Measures : ORR [Time Frame: From IMM2510 dosing of the first patient to the last patient completing a maximum of 52 weeks of treatment] Objective Response Rate (ORR) is the proportion of patients with complete response (CR) or partial response (PR). ORR and other efficacy evaluation indexes were based on RECIST 1.1 criteria. DOR [Time Frame: From IMM2510 dosing of the first pati…	2021-08-09	Actual							2023-12-31	Anticipated	2024-10-31	Anticipated
478883	CTR20233834 TGI6-T1-02 TrialTroveID-478883	A Phase I Study to Evaluate the Safety, Tolerability, Pharmacokinetics/Pharmacodynamics, and Antitumor Activity of Injectable TGI-6 Monotherapy in Subjects with Locally Advanced or Metastatic Solid Tumors	I	Open	Oncology	Oncology: Breast; Oncology: Colorectal; Oncology: Gastric; Oncology: Head/Neck; Oncology: Liver; Oncology: Lung, Small Cell; Oncology: Melanoma; Oncology: Neuroendocrine; Oncology: Ovarian; Oncology: Pancreas; Oncology: Unspecified Solid Tumor	(N/A); HER2 negative; Line of therapy N/A; Pulmonary; Second line; Stage III; Stage IV; Third line; Triple receptor negative	Breast Neoplasms; Colorectal Neoplasms; Head and Neck Neoplasms; Liver Neoplasms; Melanoma; Neuroendocrine Tumors; Ovarian Neoplasms; Pancreatic Neoplasms; Small Cell Lung Carcinoma; Stomach Neoplasms	Trialtrove	Hefei TG ImmunoPharma Co.	Sponsor	Industry, all other pharma	China		Hefei	230000	TGI-6	Natural killer cell stimulant; Immuno-oncology therapy; Immune checkpoint inhibitor	Unspecified	Anticancer, immunological	Biological > Protein > Antibody > Cell engager, bispecific; Biological > Protein > Antibody > Monoclonal antibody, other						CD4; ERBB2; KRAS; VEGFA	Companion Diagnosis; Diagnostic; Predictive; Predisposing; Prognostic	To evaluate TGI-6 for injection in patients with advanced solid tumors To evaluate the safety, tolerability, pharmacokinetics/pharmacodynamics, and antitumor activity of Injectable TGI-6 monotherapy in subjects with locally advanced or metastatic solid tumors	Adverse Events Cardiac Telemetry Overall response rate Response evaluation criteria in solid tumors Safety and Tolerability Vital signs	Safety/Toxicity > Adverse Drug Reactions Safety/Toxicity > Cardiac Measures/Events Efficacy > Clinical Response/Remission Efficacy > Clinical Response/Remission Safety/Toxicity > Safety/Tolerability Safety/Toxicity > Serious Adverse Events	Phase Ia: Main objectives: 1. To determine the MTD/RP2D of TGI-6 for injection in subjects with locally advanced or metastatic solid tumors. 2. Evaluate the safety characteristics of TGI-6 for injection in subjects with locally advanced or metastatic solid tumors. Phase Ib: Primary purpose: To evaluate the anti-tumor activity of injectable TGI-6 in subjects with locally advanced or metastatic CRC…	Clinical benefit rate Cmax Immunogenicity (other timeframe) Immunogenicity Overall response rate Overall survival Progression-free survival Response evaluation criteria in solid tumors Safety and Tolerability Serious Adverse Event Time to response Tmax	Efficacy > Clinical Response/Remission Pharmacokinetics/Pharmacodynamics > PK/PD Efficacy > Immunological Response Safety/Toxicity > Adverse Drug Reactions Efficacy > Clinical Response/Remission Efficacy > Survival Efficacy > Survival Efficacy > Clinical Response/Remission Safety/Toxicity > Safety/Tolerability Safety/Toxicity > Serious Adverse Events Efficacy > Disease Progression Pharmacokinetic…	Phase Ia: Secondary objectives: 1. To evaluate the PK characteristics of TGI-6 for injection in subjects with locally advanced or metastatic solid tumors. 2. To evaluate the preliminary anti-tumor activity of TGI-6 for injection in subjects with locally advanced or metastatic solid tumors. 3. Characterize the immunogenicity of TGI-6 for injection in subjects with locally advanced or metastatic so…	2023-12-19	Actual
478767	CTR20240207 D3L-001-100 NCT05957536 TrialTroveID-478767	A Phase I, Open-label Dose Escalation and Dose-Expansion Study Evaluating the Safety, Tolerability, Pharmacokinetics, Pharmacodynamics, and Preliminary Efficacy of D3L-001 Monotherapy in Subjects With HER2-Positive Advanced Solid Tumors.	I	Open	Oncology	Oncology: Breast; Oncology: Esophageal; Oncology: Gastric; Oncology: Unspecified Solid Tumor	HER2 positive; Line of therapy N/A; Stage III; Stage IV	Breast Neoplasms; Esophageal Neoplasms; Neoplasms; Stomach Neoplasms	Trialtrove	D3 Bio (Wuxi) Co.	Sponsor	Industry, all other pharma	China		Wuxi	214026	D3L-001	ErbB-2 antagonist; CD47 antagonist; Immuno-oncology therapy; Immune checkpoint inhibitor	CD47 molecule; erb-b2 receptor tyrosine kinase 2	Anticancer, immunological	Biological > Protein > Antibody > Bispecific antibody; Biological > Protein > Antibody > Monoclonal antibody, other						ERBB2	Diagnostic; Predictive; Predisposing; Prognostic	This first-in-human (FIH) study, multi-center, open-label, dose escalation and dose expansion Phase I study to evaluate the safety, tolerability, pharmacokinetics (PK), pharmacodynamics (PD), immunogenicity, and preliminary anti-tumor activity of D3L-001 in subjects with HER2-positive advanced solid tumors. To evaluate D3L-001 monotherapy in subjects with HER2+ advanced solid tumors. D3L-001 is a…	Adverse Events Dose-limiting toxicities Maximum tolerated dose Safety and Tolerability	Safety/Toxicity > Adverse Drug Reactions Safety/Toxicity > Safety/Tolerability Safety/Toxicity > Safety/Tolerability Safety/Toxicity > Safety/Tolerability	Number of Participants With Adverse Events (AEs) [Time Frame: Screening until Safety Follow Up visit (30 days after the last dose)] Maximum Tolerated Dose based on Dose-Limiting Toxicities (DLTs) [Time Frame: At the end of Cycle 1 (each cycle is 21 days).] Primary objectives include D3L-001 safety and tolerability evaluation and recommended phase 2 dose (RP2D) determination	Area under the curve score Clinical benefit rate Cmax Duration of overall response Elimination half-life Occupancy Overall response rate - duration Overall response rate Progression-free survival Response evaluation criteria in solid tumors Tmax	Pharmacokinetics/Pharmacodynamics > PK/PD Efficacy > Clinical Response/Remission Pharmacokinetics/Pharmacodynamics > PK/PD Efficacy > Clinical Response/Duration Pharmacokinetics/Pharmacodynamics > PK/PD Pharmacokinetics/Pharmacodynamics > PK/PD Efficacy > Clinical Response/Remission Efficacy > Clinical Response/Remission Efficacy > Survival Efficacy > Clinical Response/Remission Pharmacokinetics/…	D3L-001 minimum serum concentration (Ctrough) [Time Frame: First dose up to 6 months] D3L-001 maximum observed plasma concentration (Cmax) [Time Frame: First dose up to 6 months] D3L-001 time to maximum plasma concentration (tmax) [Time Frame: First dose up to 6 months] D3L-001 half-life (t1/2) [Time Frame: First dose up to 6 months] D3L-001 area under the concentration-time curve (AUC) [Time Fra…	2023-09-19	Actual							2026-03-11	Anticipated	2026-03-11	Anticipated
476929	BH-BS006-001 NCT05938296 TrialTroveID-476929	A Phase I, Open-label Study of BS006, an Oncolytic Virus, Administered by Intratumoral Injection in Patients With Advanced/Metastatic Solid Tumors	I	Open	Oncology	Oncology: Breast; Oncology: Melanoma; Oncology: Skin, Squamous Cell Carcinoma (cSCC)	Second line; Stage III; Stage IV	Breast Neoplasms; Carcinoma, Squamous Cell; Melanoma	Trialtrove	Binhui Biopharmaceutical Co.	Sponsor	Industry, all other pharma	China		Ezhou		BS-006	CD3 agonist; PD-L1 antagonist; Immuno-oncology therapy; Immune checkpoint inhibitor	CD274 molecule; CD3 epsilon subunit of T-cell receptor complex	Anticancer, immunological	Biological > Nucleic acid > Nucleic acid, vector type > Viral vector; Biological > Nucleic acid > Nucleic acid, vector type > Viral vector > Herpes simplex virus; Biological > Protein > Antibody > Cell engager, bispecific; Biological > Virus particles > Lytic virus						albumin; EPO; IL11; insulin; TPO	Diagnostic; Predictive; Predisposing; Prognostic	This study will be a Phase 1, multi-center, open-label, dose escalation followed by the recommended phase 2 dose (RP2D) expansion study to characterize safety, tolerability, biodistribution, virus shedding and preliminary efficacy of intratumoral injection of BS006 in patients with advanced solid tumors.	Adverse Events Maximum tolerated dose Serious Adverse Event	Safety/Toxicity > Adverse Drug Reactions Safety/Toxicity > Safety/Tolerability Safety/Toxicity > Serious Adverse Events	Primary Outcome Measures : Incidence of AE (Adverse Event) and SAE (Serious Adverse Event) [Time Frame: Through study completion, an average of about 1 year(a maximum treatment duration of one year)] Toxic reactions according to the NCI-CTCAE 5.0 grading standard that occur within 3 weeks from the first administration, are judged to be drug-related by the investigator, and meet the non-hematologi…	Clinical benefit rate Overall response rate Response evaluation criteria in solid tumors	Efficacy > Clinical Response/Remission Efficacy > Clinical Response/Remission Efficacy > Clinical Response/Remission	Secondary Outcome Measures : ORR [Time Frame: up to 1 year] Determination of the ORR is calculated based on the proportion of patients achieving CR or PR using the RECIST v1.1 and modified WHO response criteria as assessed. DCR [Time Frame: up to 1 year] DCR is defined as the percentage of participants with a best overall response of CR, PR, or SD. Biological activity [Time Frame: up to 1 year] G…	2023-12-19	Actual							2025-06-30	Anticipated	2026-01-01	Anticipated
476650	ALG.APV-527-101 NCT05934539 TrialTroveID-476650	A First-in-human, Multicenter, Open-label, Dose Escalation and Dose Expansion Phase I Study in Patients With Advanced Solid Tumors to Evaluate the Safety of Intravenously Administered ALG.APV-527	I/II	Open	Oncology	Oncology: Bladder; Oncology: Breast; Oncology: Cervical; Oncology: Colorectal; Oncology: Esophageal; Oncology: Gastric; Oncology: Head/Neck; Oncology: Lung, Non-Small Cell; Oncology: Ovarian; Oncology: Pancreas; Oncology: Prostate; Oncology: Renal; Oncology: Unspecified Solid Tumor	Line of therapy N/A; Squamous Cell; Stage III; Stage IV	Breast Neoplasms; Carcinoma, Non-Small-Cell Lung; Carcinoma, Renal Cell; Colorectal Neoplasms; Esophageal Neoplasms; Head and Neck Neoplasms; Kidney Neoplasms; Ovarian Neoplasms; Pancreatic Neoplasms; Prostatic Neoplasms; Stomach Neoplasms; Urethral Neoplasms; Urinary Bladder Neoplasms; Uterine Cervical Neoplasms; Wilms Tumor	Trialtrove	Aptevo Therapeutics Alligator Bioscience	Sponsor Collaborator	Industry, all other pharma Industry, all other pharma	United States Sweden		Seattle Lund	98121 223 81	ALG.APV-527	Tumour necrosis factor receptor antagonist; CD137 agonist; T cell stimulant; Immuno-oncology therapy; Immune checkpoint stimulant	TNF receptor superfamily member 9; trophoblast glycoprotein	Anticancer, immunological	Biological > Protein > Antibody > Cell engager, bispecific; Biological > Protein > Antibody > Monoclonal antibody, other						CD8A; CSF2; EPO; Thyroglobulin; TPBG; TPO	Diagnostic; Predictive; Predisposing; Prognostic	To evaluate the safety of intravenously administered ALG.APV-527 (Short title: ALG.APV-527 first-in-human study). The trial will assess the safety and tolerability, pharmacokinetics, pharmacodynamics and preliminary anti-tumor activity of ALG.APV-527. Key endpoints include safety, tolerability, maximum tolerated dose (MTD), pharmacokinetics, and clinical activity of ALG.APV-527. Key Objectives Ch…	Dose-limiting toxicities Overall response rate Response evaluation criteria in solid tumors	Safety/Toxicity > Safety/Tolerability Efficacy > Clinical Response/Remission Efficacy > Clinical Response/Remission	Primary Outcome Measures : Number of participants with dose-limiting toxicities (DLTs) [Time Frame: 28 days for Q2W] Number of participants with DLTs during the 28 days following the first administration of Q2W ALG.APV 527 or during the 42 days following Q3W ALG.APV 527 Overall Response Rate [Time Frame: Through completion of Expansion Phase. Approximately 24 months.] The best overall response is…	Area under the curve score Cmax Plasma concentration	Pharmacokinetics/Pharmacodynamics > PK/PD Pharmacokinetics/Pharmacodynamics > PK/PD Pharmacokinetics/Pharmacodynamics > PK/PD	Secondary Outcome Measures : Pharmacokinetic measure- Peak Plasma Concentration (Cmax) [Time Frame: Through completion of both Dose Escalation and Dose Expansion ( Approx 42 months)] Pharmacokinetic samples will be collected at predefined timepoints to determine Cmax. Pharmacokinetic measure- Area under the plasma concentration versus time curve (AUC) [Time Frame: Through completion of both Dose …	2022-12-23	Actual							2024-01-01	Anticipated	2025-12-01	Anticipated
475100	ChiCTR2200060400 CTR20221200 NCT05918133 PM8002-B004C-TNBC-R TrialTroveID-475100	A Phase Ib/II Study To Evaluate The Efficacy, Safety And Pharmacokinetics Of PM8002 Injection Plus Nab-Paclitaxel As First Line Therapy For Unresectable, Locally Advanced Or Metastatic Triple-Negative Breast Cancer	I/II	Closed	Oncology	Oncology: Breast	First line; HER2 negative; PD-L1 Low; PD-L1 Positive; Stage III; Stage IV; Triple receptor negative	Breast Neoplasms	Trialtrove	BioNTech/Biotheus Bristol-Myers Squibb BioNTech Fudan University - Shanghai, China	Sponsor Sponsor Collaborator Collaborator	Industry, all other pharma Industry, Top 20 Pharma Industry, all other pharma Academic	Germany United States Germany	NJ	Mainz Princeton Mainz	D-55131 NJ 08543 D-55131	BNT-327	Vascular endothelial growth factor receptor antagonist; PD-L1 antagonist; Immuno-oncology therapy; Immune checkpoint inhibitor	CD274 molecule; vascular endothelial growth factor A	Anticancer, immunological	Biological > Protein > Antibody > Bispecific antibody; Biological > Protein > Antibody > Monoclonal antibody, other	nab-paclitaxel (IV)	Beta tubulin inhibitor; Microtubule stimulant; Taxane	tubulin beta class I	Anticancer, other; Cardiovascular	Reformulation > Optimized reformulation > Nanoparticle optimized; Small molecule > Synthetic small molecule	ERBB2; GPT	Diagnostic; Predictive; Predisposing; Prognostic	To evaluate PM8002 Injection in Patients with Triple Negative Breast Cancer To evaluate the efficacy, safety and pharmacokinetics of PM8002 injection plus nab-paclitaxel as first line therapy for unresectable, locally advanced or metastatic triple-negative breast cancer To evaluate the safety of the combination therapy. To evaluate efficacy of PM8002 combined with nab-paclitaxel in the first-line…	Common Terminology Criteria for Adverse Events Overall response rate Response evaluation criteria in solid tumors Safety and Tolerability Treatment Emergent Adverse Events	Safety/Toxicity > Adverse Drug Reactions Efficacy > Clinical Response/Remission Efficacy > Clinical Response/Remission Safety/Toxicity > Safety/Tolerability Safety/Toxicity > Adverse Drug Reactions	Primary objectives: To evaluate the efficacy of PM8002 injection plus nab-paclitaxel as first line therapy for unresectable, locally advanced or metastatic triple-negative breast cancer; To evaluate the safety of PM8002 plus nab-paclitaxel; Primary Outcomes: Incidence and severity Treatment Related adverse events Objective Response Rate assessed by Independent Review Committee Primary endpoint an…	Clinical benefit rate Duration of overall response Immunogenicity (other timeframe) Immunogenicity Overall response rate - duration Overall response rate Overall survival Progression-free survival	Efficacy > Clinical Response/Remission Efficacy > Clinical Response/Duration Efficacy > Immunological Response Safety/Toxicity > Adverse Drug Reactions Efficacy > Clinical Response/Remission Efficacy > Clinical Response/Remission Efficacy > Survival Efficacy > Survival	Secondary Outcomes: Disease control rate Overall Survival pharmacokinetics PM8002 anti-drug antibody Duration of response Progression-free survival Secondary endpoints and evaluation time DCR, DOR, and PFS as assessed by an independent central imaging review committee Investigator-assessed ORR, DCR, DOR, PFS OS during treatment Effectiveness Metrics PK immunogenicity during treatment security ind…	2022-07-01	Actual	32.35	Actual	2025-03-11	Actual	19.66	Anticipated	2026-10-30	Anticipated	2026-10-30	Anticipated
474841	NCT05915481 SCARCE SCARCE-1 TrialTroveID-474841	Clinical Study of Stereotactic Body Radiotherapy Combined With Cadonilimab for the Treatment of Advanced Refractory Malignant Solid Tumors	I/II	Completed	Oncology	Oncology: Bile Duct (Cholangiocarcinoma); Oncology: Breast; Oncology: CNS, Meningioma; Oncology: Colorectal; Oncology: Endometrial; Oncology: Gastric; Oncology: Liver; Oncology: Lung, Non-Small Cell; Oncology: Osteosarcoma; Oncology: Pancreas; Oncology: Renal; Oncology: Soft Tissue Sarcoma; Oncology: Unspecified Solid Tumor	(N/A); Fourth line or greater; Hilar; PD-1 Refractory; PD-L1 Refractory; Second line; Stage III; Stage IV; Third line	Bile Duct Neoplasms; Breast Neoplasms; Carcinoma, Non-Small-Cell Lung; Carcinoma, Renal Cell; Cholangiocarcinoma; Colorectal Neoplasms; Endometrial Neoplasms; Ewing Sarcoma; Fibrosarcoma; Kidney Neoplasms; Leiomyosarcoma; Liposarcoma; Liver Neoplasms; Meningioma; Neoplasms; Osteosarcoma; Pancreatic Neoplasms; Rhabdomyosarcoma; Sarcoma; Stomach Neoplasms; Synovial Sarcoma; Wilms Tumor	Trialtrove	(Other Hospital/Academic/Medical Center)	Sponsor	Academic					cadonilimab	PD-1 antagonist; CTLA4 antagonist; Immuno-oncology therapy; Immune checkpoint inhibitor	cytotoxic T-lymphocyte associated protein 4; programmed cell death 1	Anticancer, immunological	Biological > Protein > Antibody > Bispecific antibody; Biological > Protein > Antibody > Monoclonal antibody, other	radiosurgery	Not applicable		Anticancer, other	Small molecule > Synthetic small molecule	EPO; GPT; insulin	Diagnostic; Predictive; Predisposing; Prognostic	The goal of this multicenter prospective single-arm phase I/II study is to study the safety and efficacy stereotactic body radiotherapy (SBRT) combined with Cadonilimab for advanced refractory malignant solid tumors. The main questions it aims to answer are: - How safe is this regimen of SBRT combined with Cadonilimab for advanced refractory malignant solid tumors? - How effective is this regimen…	Adverse Events Safety and Tolerability Serious Adverse Event	Safety/Toxicity > Adverse Drug Reactions Safety/Toxicity > Safety/Tolerability Safety/Toxicity > Serious Adverse Events	Adverse event(AE) [Time Frame: 12 weeks] The incidence of All adverse event (AE), treatment emergent AE (TEAE), treatment-related AE (TRAE), immune-related AE (irAE), serious AE (SAE) and radiation-related AE(rAE), the relevance and severity related with the study protocol. The primary endpoint was safety The primary endpoint is adverse event (AE)	Clinical benefit rate Complete response Overall response rate Overall survival Partial response Progression-free survival Stable Disease	Efficacy > Clinical Response/Remission Efficacy > Clinical Response/Remission Efficacy > Clinical Response/Remission Efficacy > Survival Efficacy > Clinical Response/Remission Efficacy > Survival Efficacy > Clinical Response/Remission	Progression-free survival(PFS) [Time Frame: 12 weeks] The time from the date of treatment to the date of disease progression or death or last follow-up. Overall survival(OS) [Time Frame: 12 weeks] The time from the date of treatment to the date of death or last follow-up. Overall response rate(ORR) [Time Frame: 12 weeks] The rate of patients obtain complete response and partial response. Disease …	2022-08-28	Actual	12.56	Actual	2023-09-14	Actual	9.24	Anticipated	2024-06-21	Anticipated	2025-06-21	Anticipated	2025-07-21	Actual
472492	2023-01 EUCT number: 2023-503451-94-00 EudraCT Number: 2023-503451-94 IB2023-01 NCT05888857 TAYLOR TrialTroveID-472492	A Multicentric Phase II Trial Evaluating MEDI5752 in Patients With Mature Tertiary Lymphoid Structures Solid Tumors.	II	Planned	Oncology	Oncology: Bile Duct (Cholangiocarcinoma); Oncology: Bladder; Oncology: Breast; Oncology: Cervical; Oncology: Colorectal; Oncology: Endometrial; Oncology: Gastric; Oncology: Lung, Non-Small Cell; Oncology: Mesothelioma; Oncology: Ovarian; Oncology: Pancreas; Oncology: Soft Tissue Sarcoma; Oncology: Unspecified Solid Tumor	ALK; BRAF; EGFR; First line; HER2 negative; MSS/pMMR; PD-1 Naive; PD-1 Refractory; PD-L1 Naive; PD-L1 Refractory; Second line; Stage III; Stage IV; Triple receptor negative; Unresectable; Untreated	Bile Duct Neoplasms; Breast Neoplasms; Carcinoma, Non-Small-Cell Lung; Cholangiocarcinoma; Colorectal Neoplasms; Endometrial Neoplasms; Fibrosarcoma; Leiomyosarcoma; Liposarcoma; Mesothelioma; Ovarian Neoplasms; Pancreatic Neoplasms; Rhabdomyosarcoma; Sarcoma; Stomach Neoplasms; Synovial Sarcoma; Tertiary Lymphoid Structures; Urethral Neoplasms; Urinary Bladder Neoplasms; Uterine Cervical Neoplas…	Trialtrove	Institut Bergonié AstraZeneca National Institutes of Health/National Cancer Institute	Sponsor Collaborator Collaborator	Academic Industry, Top 20 Pharma Government	United Kingdom		Cambridge	CB2 0AA	volrustomig	PD-1 antagonist; CTLA4 antagonist; Immuno-oncology therapy; Immune checkpoint inhibitor	cytotoxic T-lymphocyte associated protein 4; programmed cell death 1	Anticancer, immunological	Biological > Protein > Antibody > Bispecific antibody; Biological > Protein > Antibody > Monoclonal antibody, other						ALK; BRAF; CD274; EGFR; ERBB2; FUS; PDCD1; RET	Companion Diagnosis; Diagnostic; Predictive; Predisposing; Prognostic	Multicentric, prospective, multi-indication, single-treatment arm, open-label phase II trial assessing the efficacy of MEDI5752	Complete response Overall response rate Partial response Response evaluation criteria in solid tumors	Efficacy > Clinical Response/Remission Efficacy > Clinical Response/Remission Efficacy > Clinical Response/Remission Efficacy > Clinical Response/Remission	Primary Outcome Measures : Assessment of the antitumor activity of MEDI5752 (independently for eah cohort) [Time Frame: an expected average of 6 months] Antitumor activity will be assessed in terms of objective response rate within 24 weeks based on RECIST v1.1, independently for each cohort, and based on centralized radiological review. Objective response under treatment is defined as patients w…	Adverse Events Clinical benefit rate Common Terminology Criteria for Adverse Events Complete response Duration of overall response Immune-related response evaluation criteria in solid tumors Metabolomic profile Overall response rate Overall survival Partial response Progression-free survival Progressive disease rate Response evaluation criteria in solid tumors Safety and Tolerability Stable Disea…	Safety/Toxicity > Adverse Drug Reactions Efficacy > Clinical Response/Remission Safety/Toxicity > Adverse Drug Reactions Efficacy > Clinical Response/Remission Efficacy > Clinical Response/Duration Efficacy > Clinical Response/Remission Efficacy > Clinical Response Efficacy > Clinical Response/Remission Efficacy > Survival Efficacy > Clinical Response/Remission Efficacy > Survival Efficacy > Clin…	Secondary Outcome Measures : 24-weeks clinical benefit rate (CBR) independently for each cohort [Time Frame: 24 weeks] CBR is defined as the proportion of patients with clinical benefit at 6 months. Clinical benefit is defined as confirmed complete response, confirmed partial response or stable disease more than 24 weeks, defined as per RECIST v1.1. Best overall response (BoR) independently for e…	2025-09-01	Anticipated							2026-03-01	Anticipated	2028-09-01	Anticipated
470407	I-SPY-P1 NCT05868226 PRE-I-SPY-PI TrialTroveID-470407	PRE-Investigation of Serial Studies to Predict Your Therapeutic Response With Imaging And moLecular Analysis: A Phase I/Ib Platform Trial	I	Open	Oncology	Oncology: Breast; Oncology: Unspecified Solid Tumor	Estrogen receptor positive; First line; HER2 low; HER2 negative; HER2 positive; Line of therapy N/A; Progesterone receptor positive; Stage IV; Triple receptor negative	Breast Neoplasms; Carcinoma; Triple Negative Breast Neoplasms	Trialtrove	(Other Cooperative Group)	Sponsor	Cooperative Group					vidutolimod tucatinib zanidatamab cemiplimab trastuzumab deruxtecan evorpacept	Immunostimulant; Toll-like receptor 9 agonist; Immuno-oncology therapy ErbB-2 antagonist ErbB-2 antagonist PD-1 antagonist; Immuno-oncology therapy; Immune checkpoint inhibitor ErbB-2 tyrosine kinase inhibitor; DNA topoisomerase I inhibitor CD47 antagonist; PD-1 agonist; Immuno-oncology therapy; Signal regulatory protein alpha antagonist; Immune checkpoint inhibitor	toll like receptor 9 erb-b2 receptor tyrosine kinase 2 erb-b2 receptor tyrosine kinase 2 programmed cell death 1 DNA topoisomerase I; erb-b2 receptor tyrosine kinase 2 CD47 molecule; programmed cell death 1	Antiviral, other; Anticancer, immunological; Antipruritic/inflamm, allergic; Antiallergic, non-asthma; Antiasthma Anticancer, other Anticancer, immunological Anticancer, immunological Anticancer, other Anticancer, immunological	Biological > Nucleic acid > Nucleic acid, vector type > Viral vector; Biological > Vaccine > Recombinant vaccine; Biological > Virus particles Small molecule > Synthetic small molecule Biological > Protein > Antibody > Bispecific antibody; Biological > Protein > Antibody > Monoclonal antibody, other Biological > Protein > Antibody > Humanized monoclonal antibody; Biological > Protein > Antibody >…						ERBB2; FPR2; GABARAPL1; GPT	Diagnostic; Predictive; Predisposing; Prognostic	I-SPY Phase I/Ib (I-SPY-P1) is an open-label, multisite platform study designed to evaluate single agents or combinations in a metastatic treatment setting that may be relevant for breast cancer patients with the overall goal of moving promising drug regimens into the I-SPY 2 SMART Design Trial (NCT01042379) and/or other oncology-based trials in a timely manner. To evaluate compelling single agen…	Adverse Events Common Terminology Criteria for Adverse Events Dose-limiting toxicities Duration of overall response Maximum tolerated dose Overall response rate - duration Overall response rate Safety and Tolerability	Safety/Toxicity > Adverse Drug Reactions Safety/Toxicity > Adverse Drug Reactions Safety/Toxicity > Safety/Tolerability Efficacy > Clinical Response/Duration Safety/Toxicity > Safety/Tolerability Efficacy > Clinical Response/Remission Efficacy > Clinical Response/Remission Safety/Toxicity > Safety/Tolerability	Primary Outcome Measures : Incidence of Adverse Events related to the treatment [ Time Frame: Start of treatment to 30 days post treatment (estimated 12 -18 months) ] Evaluate the number of adverse events related to the treatment according to the current version of CTCAE during the trial. Incidence of Dose Limiting Toxicities (DLTs) at each dose level [ Time Frame: DLT observation period: Start o…	Clinical benefit rate Progression-free survival	Efficacy > Clinical Response/Remission Efficacy > Survival	Progression Free Survival (PFS) - descriptive [Time Frame: Start of treatment to 12 months] To provide descriptive assessment of Progression Free Survival (PFS) of the new agents/regimens with certain advanced solid tumors and breast cancer Clinical Benefit Rate (CBR) at 6 months [Time Frame: Start of treatment to 6 months] To obtain preliminary Clinical Benefit Rate (CBR) at 6 months of particip…	2023-02-15	Actual							2028-12-30	Anticipated	2029-12-30	Anticipated
468958	CO44194 DOH-27-062023-7568 EUCT Number: 2022-502457-34-00 NCT05852691 TrialTroveID-468958	A Phase II, Multicenter, Randomized, Double-Blind Study of Tobemstomig/RO7247669 Combined With Nab-Paclitaxel Compared With Pembrolizumab Combined With Nab-Paclitaxel in Participants With Previously Untreated, PD-L1-Positive, Locally-Advanced Unresectable or Metastatic Triple-Negative Breast Cancer	II	Closed	Oncology	Oncology: Breast	First line; HER2 low; HER2 negative; PD-L1 Positive; Stage III; Stage IV; Triple receptor negative	Breast Neoplasms; Triple Negative Breast Neoplasms	Trialtrove	Roche {F. Hoffmann-La Roche}	Sponsor	Industry, Top 20 Pharma	Switzerland		Basel	CH-4070	tobemstomig	Lymphocyte-activation gene 3 antagonist; PD-1 antagonist; Immuno-oncology therapy; Immune checkpoint inhibitor	lymphocyte activating 3; programmed cell death 1	Anticancer, immunological	Biological > Protein > Antibody > Bispecific antibody; Biological > Protein > Antibody > Monoclonal antibody, other	nab-paclitaxel (IV) pembrolizumab	Beta tubulin inhibitor; Microtubule stimulant; Taxane PD-1 antagonist; Immuno-oncology therapy; Immune checkpoint inhibitor	tubulin beta class I programmed cell death 1	Anticancer, other; Cardiovascular Anticancer, immunological	Reformulation > Optimized reformulation > Nanoparticle optimized; Small molecule > Synthetic small molecule Biological > Protein > Antibody > Humanized monoclonal antibody	CD4; ERBB2; TNF; TNFRSF9	Diagnostic; Predictive; Predisposing; Prognostic	The purpose of this study is to assess the efficacy and safety of a novel immunotherapy candidate, RO7247669, in combination with nab-paclitaxel, for patients with previously untreated, locally advanced, unresectable or metastatic (Stage IV) programmed death-ligand 1 (PD-L1)-positive triple-negative breast cancer (TNBC). MAIN OBJECTIVE To evaluate the efficacy of RO7247669 plus nab-paclitaxel com…	Progression-free survival	Efficacy > Survival	Progression-Free Survival (PFS) [Time Frame: From randomization to the first occurrence of disease progression or death from any cause, whichever occurs first (up to approximately 30 months)] PRIMARY ENDPOINTS Progression-free survival (FAS) primary objective To evaluate the efficacy of tobemstomig plus nab-paclitaxel compared with pembrolizumab plus nab-paclitaxel in the full analysis set (FAS) …	Adverse Events Area under the curve score Common Terminology Criteria for Adverse Events Duration of overall response Immunogenicity (other timeframe) Immunogenicity Overall response rate - duration Overall response rate Overall survival Progression-free survival Safety and Tolerability Simpson-Angus Scale Vital signs Volume of distribution	Safety/Toxicity > Adverse Drug Reactions Pharmacokinetics/Pharmacodynamics > PK/PD Safety/Toxicity > Adverse Drug Reactions Efficacy > Clinical Response/Duration Efficacy > Immunological Response Safety/Toxicity > Adverse Drug Reactions Efficacy > Clinical Response/Remission Efficacy > Clinical Response/Remission Efficacy > Survival Efficacy > Survival Safety/Toxicity > Safety/Tolerability Effica…	Secondary Outcome Measures : Objective Response Rate (ORR) [ Time Frame: Two consecutive occasions at least 4 weeks apart (up to approximately 24 months) ] Duration of Response (DOR) [ Time Frame: From the first occurrence of a confirmed objective response to the first occurrence of disease progression or death from any cause, whichever occurs first (up to approximately 24 months) ] Overall Survi…	2023-07-18	Actual	16.8	Actual	2024-12-10	Actual	24.46	Anticipated	2026-12-24	Anticipated	2026-12-24	Anticipated
467819	CTR20231442 KN026-003 NCT05838066 TrialTroveID-467819	A Randomized, Controlled, Open-label, Multicenter, Phase Ш Clinical Study of the Efficacy and Safety of KN026 in Combination With HB1801 Versus Trastuzumab in Combination With Pertuzumab and Docetaxel in the First-line Treatment of Subjects With HER2-positive Recurrent or Metastatic Breast Cancer.	III	Open	Oncology	Oncology: Breast	First line; HER2 positive; Second line; Stage IV	Breast Neoplasms; Recurrence	Trialtrove	CSPC Pharmaceutical Group Co./Shanghai JMT-Bio Technology Co. Suzhou Alphamab Co./Alphamab Oncology	Sponsor Collaborator	Industry, all other pharma Industry, all other pharma	China China		Shijiazhuang Suzhou	050035 215125	anbenitamab docetaxel, CSPC ZhongQi Pharmaceutical	EGFR antagonist; ErbB antagonist; ErbB-2 antagonist; Immuno-oncology therapy Tubulin inhibitor; Taxane; Tubulin polymerization inhibitor	erb-b2 receptor tyrosine kinase 2 tubulin beta class I	Anticancer, immunological Anticancer, other	Biological > Protein > Antibody > Bispecific antibody; Biological > Protein > Antibody > Monoclonal antibody, other Reformulation > Optimized reformulation > Nanoparticle optimized; Small molecule; Small molecule > Semisynthetic small molecule	docetaxel pertuzumab trastuzumab (IV)	Tubulin inhibitor; Taxane; Tubulin polymerization inhibitor ErbB-2 antagonist; ErbB-2 tyrosine kinase inhibitor ErbB-2 antagonist	tubulin beta class I epidermal growth factor receptor; erb-b2 receptor tyrosine kinase 2 erb-b2 receptor tyrosine kinase 2; LDL receptor related protein 1	Anticancer, other Anticancer, immunological Anticancer, immunological	Small molecule; Small molecule > Semisynthetic small molecule Biological > Protein > Antibody > Humanized monoclonal antibody; Biological > Protein > Antibody > Monoclonal antibody, other Biological > Protein > Antibody > Humanized monoclonal antibody; Biological > Protein > Antibody > Monoclonal antibody, other	ERBB2	Diagnostic; Predictive; Predisposing; Prognostic	This is a randomized, controlled, open-label, multicenter, phase Ш clinical study designed to compare the efficacy and safety of KN026 in combination with HB1801 to trastuzumab in combination with pertuzumab and docetaxel in the first-line treatment of subjects with HER2-positive recurrent or metastatic breast cancer. The statistical assumption for this study is superiority. The primary study end…	Progression-free survival	Efficacy > Survival	Free-progression survival (PFS) as evaluated by BIRC (RECIST1.1). [Time Frame: Up to approximately 4 years] Primary endpoint indicators and evaluation time PFS (BIRC assessment, RECIST1.1) evaluation time Imaging evaluation every 9 weeks, treatment period + PFS visit period End point selection Effectiveness index	Adverse Events Clinical benefit rate Duration of overall response Immunogenicity Neutralizing antibody response Overall response rate Overall survival Plasma concentration Progression-free survival Safety and Tolerability Serious Adverse Event	Safety/Toxicity > Adverse Drug Reactions Efficacy > Clinical Response/Remission Efficacy > Clinical Response/Duration Safety/Toxicity > Adverse Drug Reactions Efficacy > Immunological Response Efficacy > Clinical Response/Remission Efficacy > Survival Pharmacokinetics/Pharmacodynamics > PK/PD Efficacy > Survival Safety/Toxicity > Safety/Tolerability Safety/Toxicity > Serious Adverse Events	PFS (investigator assessment, RECIST1.1) [Time Frame: Up to approximately 4 years] Overall survival (OS) [Time Frame: Up to approximately 4 years] Objective response rate (ORR) [Time Frame: Up to approximately 4 years] Disease control rate (DCR) [Time Frame: Up to approximately 4 years] Duration of response (DoR) [Time Frame: Up to approximately 4 years] Frequency and severity of TEAE and SAE [Ti…	2023-07-23	Actual							2025-07-31	Anticipated	2027-12-31	Anticipated
464992	20220073 EUCT number: 2022-502867-39-00 jRCT2031230712 NCT05800964 TrialTroveID-464992 U1111-1286-0652	Study to Explore the Safety, Tolerability, and Pharmacokinetics of AMG 305 in Subjects With Advanced Solid Tumors.	I	Open	Oncology	Oncology: Breast; Oncology: Cervical; Oncology: Colorectal; Oncology: Gastric; Oncology: Head/Neck; Oncology: Lung, Non-Small Cell; Oncology: Mesothelioma; Oncology: Ovarian; Oncology: Pancreas; Oncology: Unspecified Solid Tumor	(N/A); First line; Stage III; Stage IV	Breast Neoplasms; Carcinoma, Non-Small-Cell Lung; Colorectal Neoplasms; Head and Neck Neoplasms; Mesothelioma; Ovarian Neoplasms; Pancreatic Neoplasms; Stomach Neoplasms; Uterine Cervical Neoplasms	Trialtrove	Amgen	Sponsor	Industry, Top 20 Pharma	United States	CA	Thousand Oaks	CA 91320	AMG-305	P-cadherin antagonist; T cell stimulant; Mesothelin inhibitor; Immuno-oncology therapy	cadherin 3; CD3 epsilon subunit of T-cell receptor complex; mesothelin	Anticancer, immunological	Biological > Protein > Antibody > Cell engager, bispecific; Biological > Protein > Antibody > Monoclonal antibody, other								To evaluate the Safety, Tolerability, and Pharmacokinetics of AMG 305 in Subjects With Advanced Solid Tumors	Adverse Events Cardiac Telemetry Dose-limiting toxicities Treatment Emergent Adverse Events Vital signs	Safety/Toxicity > Adverse Drug Reactions Safety/Toxicity > Cardiac Measures/Events Safety/Toxicity > Safety/Tolerability Safety/Toxicity > Adverse Drug Reactions Safety/Toxicity > Serious Adverse Events	Primary Outcome Measures : Percentage of Participants who Experience Dose Limiting Toxicities (DLTs) [Time Frame: Day 1 to Day 28] Percentage of Participants who Experience Treatment-Emergent Adverse Events (TEAEs) [Time Frame: Up to a maximum of 2 years] Adverse events (AEs) are defined as any untoward medical occurrence in a clinical study participant irrespective of a causal relationship with …	Area under the curve score Clinical benefit rate Cmax Cmin Complete response Duration of overall response Immune Response Immune-related response evaluation criteria in solid tumors Immunogenicity (other timeframe) Overall response rate - duration Overall response rate Overall survival Partial response Progression-free survival Response evaluation criteria in solid tumors Stable Disease Time to p…	Pharmacokinetics/Pharmacodynamics > PK/PD Efficacy > Clinical Response/Remission Pharmacokinetics/Pharmacodynamics > PK/PD Pharmacokinetics/Pharmacodynamics > PK/PD Efficacy > Clinical Response/Remission Efficacy > Clinical Response/Duration Efficacy > Clinical Response/Remission Efficacy > Clinical Response/Remission Efficacy > Immunological Response Efficacy > Clinical Response/Remission Effica…	Secondary Outcome Measures : Maximum Serum Concentration (Cmax) of AMG 305 [Time Frame: Up to a maximum of 2 years] Minimum Serum Concentration (Cmin) of AMG 305 [Time Frame: Up to a maximum of 2 years] Area Under the Concentration-Time Curve (AUC) of AMG 305 [Time Frame: Up to a maximum of 2 years] Objective Response Rate (ORR) based on Response Evaluation Criteria in Solid Tumors version 1.1 (R…	2023-06-13	Actual							2027-06-10	Anticipated	2028-02-12	Anticipated
462706	CTR20230726 KM501-1001 NCT05804864 TrialTroveID-462706	A single-arm, open-label, multi-center phase I clinical study evaluating the safety, tolerability, pharmacokinetic characteristics and efficacy of KM501 double-antibody ADC in subjects with advanced solid tumors expressing, amplifying or mutating HER2	I	Planned	Oncology	Oncology: Bladder; Oncology: Breast; Oncology: Colorectal; Oncology: Endometrial; Oncology: Esophageal; Oncology: Gastric; Oncology: Lung, Non-Small Cell; Oncology: Ovarian; Oncology: Renal; Oncology: Unspecified Solid Tumor	HER2 positive; Second line; Stage III; Stage IV	Breast Neoplasms; Carcinoma, Non-Small-Cell Lung; Carcinoma, Renal Cell; Colorectal Neoplasms; Endometrial Neoplasms; Esophageal Neoplasms; Kidney Neoplasms; Ovarian Neoplasms; Stomach Neoplasms; Urethral Neoplasms; Urinary Bladder Neoplasms; Wilms Tumor	Trialtrove	Sihuan Pharmaceutical Holdings Group/Xuanzhu Biopharmaceutical Co./Xuanzhu (Beijing) Pharmaceutical Technology Co.	Sponsor	Industry, generic	China		Beijing	100025	sintilimab KM-501	PD-1 antagonist; Immuno-oncology therapy; Immune checkpoint inhibitor ErbB-2 antagonist; Tubulin inhibitor; Immuno-oncology therapy	programmed cell death 1 erb-b2 receptor tyrosine kinase 2	Anticancer, immunological Anticancer, immunological	Biological > Protein > Antibody > Humanized monoclonal antibody Biological > Protein > Antibody > Antibody-drug conjugate; Biological > Protein > Antibody > Bispecific antibody; Biological > Protein > Antibody > Monoclonal antibody, other; Small molecule > Synthetic small molecule						BRAF; BRAF V600E; EPO; ERBB2; KRAS; NRAS	Companion Diagnosis; Diagnostic; Predictive; Predisposing; Prognostic	To evaluate the safety, tolerability, pharmacokinetic characteristics and efficacy of KM501 double-antibody ADC in subjects with advanced solid tumors expressing, amplifying or mutating HER2 To evaluate the anti-tumor activity and safety of the combination therapy of sintilimab with KM-501 in Chinese patients with advanced solid tumors.	Adverse Events Cardiac Telemetry Common Terminology Criteria for Adverse Events Complete response Maximum tolerated dose Overall response rate Partial response Response evaluation criteria in solid tumors Safety and Tolerability Treatment Emergent Adverse Events Vital signs	Safety/Toxicity > Adverse Drug Reactions Safety/Toxicity > Cardiac Measures/Events Safety/Toxicity > Adverse Drug Reactions Efficacy > Clinical Response/Remission Safety/Toxicity > Safety/Tolerability Efficacy > Clinical Response/Remission Efficacy > Clinical Response/Remission Efficacy > Clinical Response/Remission Safety/Toxicity > Safety/Tolerability Safety/Toxicity > Adverse Drug Reactions Sa…	Phase Ia: Main purpose: To evaluate the safety and tolerability of KM501 in subjects with advanced solid tumors that express, amplify or mutate HER2. Determine the maximum tolerated dose (MTD) of KM501 (if any), and the recommended dose (RP2D) for phase II clinical trials. Phase Ib: Main purpose: To evaluate the effectiveness of KM501 monotherapy in subjects with specific types of tumors that exp…	Adverse Events Area under the curve score Cardiac Telemetry Clinical benefit rate Cmax Common Terminology Criteria for Adverse Events Complete response Drug clearance Duration of overall response Elimination half-life Immunogenicity (other timeframe) Immunogenicity Overall response rate Overall survival Partial response Plasma concentration Progression-free survival Response evaluation criteria i…	Safety/Toxicity > Adverse Drug Reactions Pharmacokinetics/Pharmacodynamics > PK/PD Safety/Toxicity > Cardiac Measures/Events Efficacy > Clinical Response/Remission Pharmacokinetics/Pharmacodynamics > PK/PD Safety/Toxicity > Adverse Drug Reactions Efficacy > Clinical Response/Remission Pharmacokinetics/Pharmacodynamics > PK/PD Efficacy > Clinical Response/Duration Pharmacokinetics/Pharmacodynamics…	Secondary objectives: To evaluate the pharmacokinetic characteristics of KM501 in subjects with advanced solid tumors with HER2 expression, amplification or mutation. To evaluate the effectiveness of KM501 in subjects with advanced solid tumors that express, amplify, or mutate HER2. To evaluate the immunogenicity of KM501 in subjects with advanced solid tumors expressing, amplified or mutated in …	2023-04-01	Anticipated							2026-12-01	Anticipated	2027-12-01	Anticipated
459722	CBP-1019-101 CTR20231450 NCT05830097 TrialTroveID-459722	An Open-Label, Non-randomized, Multinational, Multi-center Phase I/II Study Evaluating the Safety, Tolerability, Pharmacokinetics and Preliminary Efficacy of Bi-Ligand-Drug Conjugate CBP-1019 in Patients With Advanced Solid Tumors	I/II	Open	Oncology	Oncology: Breast; Oncology: Colorectal; Oncology: Endometrial; Oncology: Esophageal; Oncology: Lung, Non-Small Cell; Oncology: Ovarian; Oncology: Pancreas	Fourth line or greater; High-grade; Second line; Serous; Stage III; Stage IV	Breast Neoplasms; Carcinoma, Non-Small-Cell Lung; Colorectal Neoplasms; Endometrial Neoplasms; Esophageal Neoplasms; Ovarian Neoplasms; Pancreatic Neoplasms	Trialtrove	Coherent Biopharma	Sponsor	Industry, all other pharma	China				CBP-1019	DNA topoisomerase I inhibitor	DNA topoisomerase I; folate receptor alpha; transient receptor potential cation channel subfamily V member 6	Anticancer, other	Biological > Protein > Antibody > Antibody-drug conjugate; Biological > Protein > Antibody > Bispecific antibody; Small molecule > Synthetic small molecule						GPT; TRPV6	Diagnostic; Predisposing; Prognostic	To evaluate CBP-1019 for injection in patients with pancreatic, colorectal cancers. This phase Ia and Ib/II, open-label, multicenter study has two stages. The Ia stage is a dose-escalation study that will focus on safety, tolerability, pharmacokinetics, maximum tolerated dose (MTD) and phase 2 dose (RP2D). Patients with advanced solid tumor who failed from previous standard treatment or without s…	Adverse Events Cardiac Telemetry Common Terminology Criteria for Adverse Events Dose-limiting toxicities Maximum tolerated dose Overall response rate Safety and Tolerability Serious Adverse Event Vital signs	Safety/Toxicity > Adverse Drug Reactions Safety/Toxicity > Cardiac Measures/Events Safety/Toxicity > Adverse Drug Reactions Safety/Toxicity > Safety/Tolerability Safety/Toxicity > Safety/Tolerability Efficacy > Clinical Response/Remission Safety/Toxicity > Safety/Tolerability Safety/Toxicity > Serious Adverse Events Safety/Toxicity > Serious Adverse Events	Primary Outcome Measures : Incidence and severity of Adverse Events (AEs) [ Time Frame: up to 12 months ] Safety and tolerability: incidence of dose limiting toxicities (DLTs)、treatment emergent adverse events、serious adverse events (SAEs)、electrocardiogram (ECG) and clinical laboratory tests per the National Cancer Institute's Common Terminology Criteria for Adverse Events, version 5.0 (NCI CTCA…	Accumulation index Cardiac Telemetry Clinical benefit rate Cmax Common Terminology Criteria for Adverse Events Dose-limiting toxicities Immunogenicity (other timeframe) Immunogenicity Neutralizing antibody response Overall response rate Overall survival Plasma concentration Progression-free survival Response evaluation criteria in solid tumors Safety and Tolerability Time to response Treatment Em…	Pharmacokinetics/Pharmacodynamics > PK/PD Safety/Toxicity > Cardiac Measures/Events Efficacy > Clinical Response/Remission Pharmacokinetics/Pharmacodynamics > PK/PD Safety/Toxicity > Adverse Drug Reactions Safety/Toxicity > Safety/Tolerability Efficacy > Immunological Response Safety/Toxicity > Adverse Drug Reactions Efficacy > Immunological Response Efficacy > Clinical Response/Remission Efficac…	Secondary Outcome Measures : MTD/RP2D of CBP-1019. [ Time Frame: Up to 28 days after the first dose of CBP-1019 ] Dose limiting toxicity (DLT) will be assessed by NCI CTCAE v5.0.Critical decisions as DLT/MTD/RP2D evaluation and dose escalation will be made by Safety monitoring committee (SMC). Secondary endpoints and evaluation time According to RECIST (version 1.1), evaluate the ORR (only stage …	2023-03-14	Actual							2025-06-30	Anticipated	2025-09-30	Anticipated
458136	1002-CL-0101 NCT05719558 OCR43540 TrialTroveID-458136	A Phase I Study of ASP1002 in Participants With Metastatic or Locally Advanced Solid Tumors	I	Open	Oncology	Oncology: Bladder; Oncology: Breast; Oncology: Colorectal; Oncology: Lung, Non-Small Cell; Oncology: Ovarian; Oncology: Prostate; Oncology: Renal; Oncology: Unspecified Solid Tumor	Adenocarcinoma; HER2 negative; Second line; Squamous Cell; Stage III; Stage IV; Triple receptor negative	Breast Neoplasms; Carcinoma, Non-Small-Cell Lung; Carcinoma, Renal Cell; Colorectal Neoplasms; Kidney Neoplasms; Neoplasms; Ovarian Neoplasms; Prostatic Neoplasms; Urethral Neoplasms; Urinary Bladder Neoplasms; Wilms Tumor	Trialtrove	Astellas Pharma/Astellas Pharma Global Development	Sponsor	Industry, all other pharma	Japan		Tokyo	103-8411	ASP-1002, Astellas Pharma	Tumour necrosis factor receptor antagonist; Immuno-oncology therapy; Immune checkpoint stimulant; Claudin antagonist	claudin 4; TNF receptor superfamily member 9	Anticancer, immunological	Biological > Protein > Antibody > Bispecific antibody; Biological > Protein > Antibody > Monoclonal antibody, other						ALK; CD4; EGFR; ERBB2; MLXIPL; PGR; ROS1; RPE65	Companion Diagnosis; Diagnostic; Predictive; Predisposing; Prognostic	To learn if people with certain solid tumors have any medical problems or side effects after receiving different doses of ASP1002. To find a suitable dose of ASP1002 to use in future studies. To evaluate the safety and tolerability, maximum tolerated dose (MTD), and/or recommended phase 2 dose (RP2D) of ASP1002 in adult patients with LA or metastatic solid tumors that express CLDN4. ORR (confirme…	Adverse Events Cardiac Telemetry Dose-limiting toxicities Safety and Tolerability Serious Adverse Event Vital signs	Safety/Toxicity > Adverse Drug Reactions Safety/Toxicity > Cardiac Measures/Events Safety/Toxicity > Safety/Tolerability Safety/Toxicity > Safety/Tolerability Safety/Toxicity > Serious Adverse Events Safety/Toxicity > Serious Adverse Events	Primary Outcome Measures : Incidence of Dose Limiting Toxicities (DLTs) for ASP1002 [ Time Frame: Up to 24 months ] A Dose Limiting Toxicity (DLT) is defined as any prespecified Adverse events (AEs) or laboratory findings occurring during the DLT observation period excluding AEs clearly related to disease progression or intercurrent illness. Number of participants with Adverse Events (AEs) [ Time…	Area under the curve score Clinical benefit rate Cmax Complete response Duration of overall response Immune Response Immune-related response evaluation criteria in solid tumors Immunogenicity (other timeframe) Overall response rate - duration Overall response rate Overall survival Partial response Progressive disease rate Response evaluation criteria in solid tumors Stable Disease Tmax	Pharmacokinetics/Pharmacodynamics > PK/PD Efficacy > Clinical Response/Remission Pharmacokinetics/Pharmacodynamics > PK/PD Efficacy > Clinical Response/Remission Efficacy > Clinical Response/Duration Efficacy > Clinical Response/Remission Efficacy > Clinical Response/Remission Efficacy > Immunological Response Efficacy > Clinical Response/Remission Efficacy > Clinical Response/Remission Efficacy …	Secondary Outcome Measures : Pharmacokinetics (PK) of ASP1002 in serum: AUC0-7d [ Time Frame: Up to 12 months ] AUC from the time of dosing to 7 days postdose (AUC0-7d) will be recorded from the PK serum samples collected. Pharmacokinetics (PK) of ASP1002 in serum: Cmax [ Time Frame: Up to 12 months ] Maximum concentration (Cmax) will be recorded from the PK serum samples collected. Pharmacokinet…	2023-03-13	Actual							2028-04-30	Anticipated	2028-05-31	Anticipated
455848	BTP-61811 CTR20230858 NCT05869240 TrialTroveID-455848	A Phase I/II Clinical Study to Evaluate the Safety, Tolerability, Pharmacokinetics and Preliminary Efficacy of BPB-101 Double Antibody Injection in Patients with Advanced Malignant Solid Tumors	I/II	Open	Oncology	Oncology: Bile Duct (Cholangiocarcinoma); Oncology: Bladder; Oncology: Breast; Oncology: Colorectal; Oncology: Endometrial; Oncology: Esophageal; Oncology: Liver; Oncology: Lung, Non-Small Cell; Oncology: Melanoma; Oncology: Ovarian; Oncology: Unspecified Solid Tumor	PD-1 Naive; PD-L1 Naive; Second line; Stage III; Stage IV	Bile Duct Neoplasms; Breast Neoplasms; Carcinoma, Non-Small-Cell Lung; Cholangiocarcinoma; Colorectal Neoplasms; Endometrial Neoplasms; Esophageal Neoplasms; Liver Neoplasms; Melanoma; Ovarian Neoplasms; Urethral Neoplasms; Urinary Bladder Neoplasms	Trialtrove	Betta Pharmaceuticals Co.	Sponsor	Industry, all other pharma	China		Hangzhou	311100	BPB-101	Transforming growth factor beta antagonist; PD-L1 antagonist; Immuno-oncology therapy; GARP inhibitor; Immune checkpoint inhibitor	CD274 molecule; transforming growth factor beta 1	Anticancer, immunological	Biological > Protein; Biological > Protein > Antibody > Bispecific antibody; Biological > Protein > Antibody > Humanized monoclonal antibody						GPT; insulin; LRRC32	Diagnostic; Predictive; Predisposing; Prognostic	To evaluate BPB-101 double antibody injection in patients with advanced solid tumors who have failed standard therapy or have no standard therapy To evaluate the safety, tolerability, pharmacokinetics and preliminary efficacy of BPB-101 double antibody injection in patients with advanced malignant solid tumors To evaluate the safety, pharmacokinetic characteristics and antitumor activity of BPB-1…	Adverse Events Dose-limiting toxicities Maximum tolerated dose Safety and Tolerability Serious Adverse Event	Safety/Toxicity > Adverse Drug Reactions Safety/Toxicity > Safety/Tolerability Safety/Toxicity > Safety/Tolerability Safety/Toxicity > Safety/Tolerability Safety/Toxicity > Serious Adverse Events	Primary endpoint indicators and evaluation time 1 Dose-limiting toxicity (DLT) and maximum tolerated dose (MTD) of BPB-101 in patients with advanced solid tumors Within 21 days of first dose Safety Index 2 RP2D of BPB-101 in patients with advanced solid tumors during the study Effectiveness index + safety index 3 The incidence and severity of adverse events (AEs), serious adverse events (SAEs) an…	Area under the curve score Clinical benefit rate Cmax Cmin Complete response Duration of overall response Elimination half-life Immune-related response evaluation criteria in solid tumors Immunogenicity (other timeframe) Immunogenicity Overall response rate - duration Overall response rate Overall survival Partial response Progression-free survival Response evaluation criteria in solid tumors Saf…	Pharmacokinetics/Pharmacodynamics > PK/PD Efficacy > Clinical Response/Remission Pharmacokinetics/Pharmacodynamics > PK/PD Pharmacokinetics/Pharmacodynamics > PK/PD Efficacy > Clinical Response/Remission Efficacy > Clinical Response/Duration Pharmacokinetics/Pharmacodynamics > PK/PD Efficacy > Clinical Response/Remission Efficacy > Immunological Response Safety/Toxicity > Adverse Drug Reactions E…	Secondary endpoints and evaluation time 1 Pharmacokinetic Characteristics From the first dose to the end of treatment Effectiveness index + safety index 2 Immunogenicity index From the first dose to the end of treatment Effectiveness index + safety index 3 Preliminary efficacy Every 6 weeks in the first year, every 12 weeks in the second year and thereafter Effectiveness index Secondary Outcome M…	2023-05-04	Actual							2025-08-02	Anticipated	2025-09-01	Anticipated
451432	ChiCTR2200067005 TrialTroveID-451432	Efficacy and safety of Cadonilimab combined with chemotherapy in neoadjuvant therapy for triple-negative breast cancer	II	Completed	Oncology	Oncology: Breast	First line; HER2 negative; Neoadjuvant; PD-L1 Positive; Stage I; Stage II; Stage III; Triple receptor negative	Breast Neoplasms	Trialtrove	(Other Hospital/Academic/Medical Center) Akeso Biopharma	Sponsor Collaborator	Academic Industry, all other pharma	China		Zhongshan	528437	cadonilimab	PD-1 antagonist; CTLA4 antagonist; Immuno-oncology therapy; Immune checkpoint inhibitor	cytotoxic T-lymphocyte associated protein 4; programmed cell death 1	Anticancer, immunological	Biological > Protein > Antibody > Bispecific antibody; Biological > Protein > Antibody > Monoclonal antibody, other	carboplatin surgical intervention Camrelizumab; Nab-paclitaxel; S-1	DNA inhibitor; DNA synthesis inhibitor Not applicable	Not applicable	Anticancer, alkylating Miscellaneous	Small molecule; Small molecule > Synthetic small molecule Small molecule > Synthetic small molecule Small molecule > Synthetic small molecule	CCND1; ERBB2; GPT; MST1R	Diagnostic; Predictive; Predisposing; Prognostic	To evaluate the efficacy and safety of cardonilizumab combined with chemotherapy in neoadjuvant therapy for triple negative breast cancer. To evaluates cadonilimab (AK104), a bispecific PD-1/CTLA-4 antibody, combined with nab-paclitaxel and carboplatin in neoadjuvant TNBC to improve pCR rates and assess safety.	Complete response	Efficacy > Clinical Response/Remission	Primary outcome measures: tpCRS The primary endpoint was total pathological complete response (tpCR) rate (ypT0/is ypN0).	Clinical benefit rate Disease-free survival Event-free survival Overall response rate Overall survival Safety and Tolerability	Efficacy > Clinical Response/Remission Efficacy > Survival Efficacy > Survival Efficacy > Clinical Response/Remission Efficacy > Survival Safety/Toxicity > Safety/Tolerability	Secondary outcome measures: bpCR breast-conserving surgery rate ORR EFS DFS OS safety Secondary endpoints included objective response rate (ORR), disease control rate (DCR), disease-free survival (DFS), event-free survival (EFS), overall survival (OS), and safety.	2023-01-01	Actual	24.65	Actual	2025-01-20	Actual							2025-05-22	Actual
448139	CTR20221864 KN-RS-01 TrialTroveID-448139	An Open, Multicenter, Extended Clinical Study (Rollover Study) of KN026 And/Or KN046 for Tumor Patients Who Have Benefited from Previous Study Treatments	II	Open	Oncology	Oncology: Bladder; Oncology: Breast; Oncology: Esophageal; Oncology: Gastric; Oncology: Head/Neck; Oncology: Liver; Oncology: Lung, Non-Small Cell; Oncology: Lung, Small Cell; Oncology: Lymphoma, Hodgkin's; Oncology: Lymphoma, Non-Hodgkin's; Oncology: Melanoma; Oncology: Neuroendocrine	(N/A); Aggressive; Classical; Indolent; Nodular lymphocyte-predominant; Pulmonary; Second line; Stage IV	Breast Neoplasms; Carcinoma, Non-Small-Cell Lung; Esophageal Neoplasms; Head and Neck Neoplasms; Hodgkin Disease; Liver Neoplasms; Lymphoma, Large-Cell, Anaplastic; Lymphoma, Non-Hodgkin; Melanoma; Neuroendocrine Tumors; Small Cell Lung Carcinoma; Stomach Neoplasms; Urethral Neoplasms; Urinary Bladder Neoplasms	Trialtrove	Suzhou Alphamab Co./Alphamab Oncology {Jiangsu Alphamab Biopharmaceuticals Co.}	Sponsor	Industry, all other pharma	China		Suzhou	215125	anbenitamab erfonrilimab	EGFR antagonist; ErbB antagonist; ErbB-2 antagonist; Immuno-oncology therapy PD-L1 antagonist; CTLA4 antagonist; Immuno-oncology therapy; Immune checkpoint inhibitor	erb-b2 receptor tyrosine kinase 2 CD274 molecule; cytotoxic T-lymphocyte associated protein 4	Anticancer, immunological Anticancer, immunological	Biological > Protein > Antibody > Bispecific antibody; Biological > Protein > Antibody > Monoclonal antibody, other Biological > Protein > Antibody > Bispecific antibody; Biological > Protein > Antibody > Humanized monoclonal antibody; Biological > Protein > Antibody > Monoclonal antibody, other								To continue to provide KN026 and/or KN046 treatment for tumor patients who have completed the parent study and are judged by the investigator to continue to benefit from the study administration of the parent study.	Safety and Tolerability	Safety/Toxicity > Safety/Tolerability	Primary endpoint: End point selection: Safety Index	Adverse Events Safety and Tolerability	Safety/Toxicity > Adverse Drug Reactions Safety/Toxicity > Safety/Tolerability	Secondary objective: To assess the safety of the study drug in cancer patients Secondary endpoints: Frequency and severity of all study drug-related Grade ≥3 AEs, AEs that led to permanent discontinuation of study drug, and all SAEs that occurred during the clinical study End point selection: Safety Index	2022-11-08	Actual
447208	CTR20230350 EMB07X101 NCT05607498 TrialTroveID-447208	A First-in-human, Phase I, Open-Label Study of EMB-07, a Bi-specific Antibody Anti-CD3 and Receptor Tyrosine Kinase-like Orphan Receptor 1 (ROR1) in Patients With Locally Advanced/Metastatic Solid Tumors or Relapse/Refractory Lymphoma	I	Open	Oncology	Oncology: Bladder; Oncology: Breast; Oncology: Colorectal; Oncology: Endometrial; Oncology: Gastric; Oncology: Lung, Non-Small Cell; Oncology: Lung, Small Cell; Oncology: Lymphoma, Hodgkin's; Oncology: Lymphoma, Non-Hodgkin's; Oncology: Neuroendocrine; Oncology: Ovarian; Oncology: Pancreas; Oncology: Prostate; Oncology: Unspecified Solid Tumor	(N/A); Adenocarcinoma; Aggressive; Classical; Diffuse large B-cell lymphoma (DLBCL); HER2 negative; Indolent; Line of therapy N/A; Mantle cell lymphoma (MCL); Metastatic; Nodular lymphocyte-predominant; Pulmonary; Second line; Small lymphocytic lymphoma (SLL); Stage III; Stage IV; Triple receptor negative	Breast Neoplasms; Carcinoma, Non-Small-Cell Lung; Colorectal Neoplasms; Endometrial Neoplasms; Hodgkin Disease; Lymphoma, Large B-Cell, Diffuse; Lymphoma, Large-Cell, Anaplastic; Lymphoma, Mantle-Cell; Lymphoma, Non-Hodgkin; Neoplasms; Neuroendocrine Tumors; Ovarian Neoplasms; Pancreatic Neoplasms; Prostatic Neoplasms; Small Cell Lung Carcinoma; Stomach Neoplasms; Urethral Neoplasms; Urinary Blad…	Trialtrove	EpimAb Biotherapeutics	Sponsor	Industry, all other pharma	China			201204	EMB-07	CD3 agonist; T cell stimulant; CD3 antagonist; Receptor tyrosine kinase-like orphan receptor 1 antagonist; Immuno-oncology therapy	CD3 epsilon subunit of T-cell receptor complex; receptor tyrosine kinase like orphan receptor 1	Anticancer, immunological	Biological > Protein > Antibody > Cell engager, bispecific; Biological > Protein > Antibody > Monoclonal antibody, other						ERBB2; LRP4	Diagnostic; Predictive; Predisposing; Prognostic	To evaluate the safety and tolerability, Pharmacokinetics (PK), pharmacodynamics, immunogenicity, and the anti-multiple myeloma activity of EMB-07 in patients with locally advanced/metastatic solid tumors. To evaluate EMB-07 Injection Intended for Malignancy, including locally advanced/metastatic solid tumors or relapsed/refractory lymphoma	Area under the curve score Cmax Elimination half-life Immunogenicity (other timeframe) Immunogenicity Overall response rate Progression-free survival Response evaluation criteria in solid tumors Volume of distribution	Pharmacokinetics/Pharmacodynamics > PK/PD Pharmacokinetics/Pharmacodynamics > PK/PD Pharmacokinetics/Pharmacodynamics > PK/PD Efficacy > Immunological Response Safety/Toxicity > Adverse Drug Reactions Efficacy > Clinical Response/Remission Efficacy > Survival Efficacy > Clinical Response/Remission Pharmacokinetics/Pharmacodynamics > PK/PD	Primary Outcome Measures : Overall response rate. [ Time Frame: From the date of dosing untill the date of first documented progression or date of death from any casue, whichever case first, expected average 6 months. ] Overall response rate measured by RECIST V1.1, iWCLL-2018, Lugano 2014 Area under the serum concentration-time curve (AUC) of EMB-07. [ Time Frame: Through treatment until EOT vis…	Accumulation index Apoptotic index Area under the curve score Cmax Elimination half-life Immunogenicity (other timeframe) Immunogenicity Overall response rate Progression-free survival Progressive disease rate Response evaluation criteria in solid tumors Safety and Tolerability Tmax Volume of distribution	Pharmacokinetics/Pharmacodynamics > PK/PD Efficacy > Major Molecular Response Pharmacokinetics/Pharmacodynamics > PK/PD Pharmacokinetics/Pharmacodynamics > PK/PD Pharmacokinetics/Pharmacodynamics > PK/PD Efficacy > Immunological Response Safety/Toxicity > Adverse Drug Reactions Efficacy > Clinical Response/Remission Efficacy > Survival Efficacy > Clinical Response/Progression Efficacy > Clinical …	Secondary Outcome Measures : Overall response rate. [Time Frame: From the date of dosing untill the date of first documented progression or date of death from any casue, whichever case first, expected average 6 months.] Overall response rate measured by RECIST V1.1, iWCLL-2018, Lugano 2014 Area under the serum concentration-time curve (AUC) of EMB-07. [Time Frame: Through treatment until EOT visi…	2023-03-01	Actual							2025-10-31	Anticipated	2026-03-31	Anticipated
444588	23078 C5871001 EUCT number: 2022-502348-11-00 NCI-2023-00107 NCT05571839 RG1123294 SGNBB228-001 STU00219254 TrialTroveID-444588	A Phase 1 Study of PF-08046049/SGN-BB228 in Advanced Melanoma and Other Solid Tumors	I	Closed	Oncology	Oncology: Breast; Oncology: Colorectal; Oncology: Lung, Non-Small Cell; Oncology: Melanoma; Oncology: Mesothelioma; Oncology: Pancreas; Oncology: Unspecified Solid Tumor	Advanced; BRAF; PD-1 Refractory; PD-L1 Refractory; Second line; Stage III; Stage IV	Breast Neoplasms; Carcinoma, Non-Small-Cell Lung; Colorectal Neoplasms; Melanoma; Mesothelioma; Neoplasms; Pancreatic Neoplasms	Trialtrove	Pfizer/Seagen	Sponsor	Industry, Top 20 Pharma	United States	NY	New York	NY 10001	SGN-BB228	Tumour necrosis factor receptor antagonist; CD137 agonist; Immuno-oncology therapy; Immune checkpoint stimulant	melanotransferrin; TNF receptor superfamily member 9	Anticancer, immunological	Biological > Protein > Antibody > Bispecific antibody; Biological > Protein > Antibody > Monoclonal antibody, other						BRAF	Diagnostic; Predictive; Predisposing; Prognostic	To assess the safety of a drug called PF-08046049/SGN-BB228 in participants with melanoma and other solid tumors. To evaluate the safety, tolerability, PK, and antitumor activity of SGN-BB228 in adults ≥18 years of age with advanced melanoma or other solid tumors.	Adverse Events Dose-limiting toxicities Safety and Tolerability	Safety/Toxicity > Adverse Drug Reactions Safety/Toxicity > Safety/Tolerability Safety/Toxicity > Safety/Tolerability	Primary Outcome Measures : Number of participants with adverse events (AEs) [ Time Frame: Through 30 days after the last study treatment; approximately 7 months] Any untoward medical occurrence in a clinical investigational participant administered a medicinal product and which does not necessarily have a causal relationship with this treatment. Number of participants with laboratory abnormalitie…	Area under the curve score Cmax Complete response Duration of overall response Elimination half-life Overall response rate - duration Overall response rate Overall survival Partial response Progression-free survival Progressive disease rate Response evaluation criteria in solid tumors Safety and Tolerability Tmax	Pharmacokinetics/Pharmacodynamics > PK/PD Pharmacokinetics/Pharmacodynamics > PK/PD Efficacy > Clinical Response/Remission Efficacy > Clinical Response/Duration Pharmacokinetics/Pharmacodynamics > PK/PD Efficacy > Clinical Response/Remission Efficacy > Clinical Response/Remission Efficacy > Survival Efficacy > Clinical Response/Remission Efficacy > Survival Efficacy > Clinical Response/Progressio…	Secondary Outcome Measures : Number of participants with antidrug antibodies [Time Frame: Through 30 days after the last study treatment; approximately 7 months] To be summarized using descriptive statistics Pharmacokinetic (PK) parameter - Area under the curve (AUC) [Time Frame: Through 30 days after the last study treatment; approximately 7 months] To be summarized using descriptive statistics …	2023-01-03	Actual							2025-11-17	Anticipated	2025-10-17	Anticipated
441782	CTR20230255 IMM2520-001 NCT05780307 TrialTroveID-441782	A Phase I Clinical Study to Evaluate IMM2520 Safety, Tolerability, Pharmacokinetics and Anti-tumor Activity in Patients With Advanced Solid Tumors	I	Open	Oncology	Oncology: Bladder; Oncology: Breast; Oncology: Cervical; Oncology: Colorectal; Oncology: Esophageal; Oncology: Head/Neck; Oncology: Lung, Non-Small Cell; Oncology: Lung, Small Cell; Oncology: Neuroendocrine; Oncology: Renal; Oncology: Unspecified Solid Tumor	(N/A); Fourth line or greater; PD-L1 Refractory; Pulmonary; Second line; Stage III; Stage IV; Third line	Breast Neoplasms; Carcinoma, Non-Small-Cell Lung; Carcinoma, Renal Cell; Colorectal Neoplasms; Esophageal Neoplasms; Head and Neck Neoplasms; Kidney Neoplasms; Neuroendocrine Tumors; Small Cell Lung Carcinoma; Urethral Neoplasms; Urinary Bladder Neoplasms; Uterine Cervical Neoplasms; Wilms Tumor	Trialtrove	ImmuneOnco Biopharmaceuticals (Shanghai) Co. (Other Hospital/Academic/Medical Center)	Sponsor Collaborator	Industry, all other pharma Academic	China		Shanghai		IMM-2520	CD47 antagonist; PD-L1 antagonist; Immuno-oncology therapy; Immune checkpoint inhibitor	CD274 molecule; CD47 molecule	Anticancer, immunological	Biological > Protein > Antibody > Bispecific antibody; Biological > Protein > Antibody > Monoclonal antibody, other						GPT; INSRR; TNF	Diagnostic; Predictive; Predisposing; Prognostic	To evaluate IMM2520 injection in patients with advanced solid tumor To evaluate the safety and tolerability of IMM2520 in the treatment of advanced solid tumors To determine the maximum tolerated dose (MTD) and phase 2 clinical recommended dose (RP2D) of IMM2520 in the treatment of advanced solid tumors To evaluate the treatment of IMM2520 in advanced solid tumors To evaluate the safety and toler…	Adverse Events Cardiac Telemetry Clinical benefit rate Dose-limiting toxicities Duration of overall response Maximum tolerated dose Overall response rate - duration Overall response rate Partial response Progression-free survival Progressive disease rate Safety and Tolerability Serious Adverse Event Vital signs	Safety/Toxicity > Adverse Drug Reactions Safety/Toxicity > Cardiac Measures/Events Efficacy > Clinical Response/Remission Safety/Toxicity > Safety/Tolerability Efficacy > Clinical Response/Duration Safety/Toxicity > Safety/Tolerability Efficacy > Clinical Response/Remission Efficacy > Clinical Response/Remission Efficacy > Clinical Response/Remission Efficacy > Survival Efficacy > Clinical Respon…	Primary endpoint indicators and evaluation time : 1 Incidence and nature of adverse events, and changes from baseline in laboratory findings, physical examination, electrocardiogram, and vital signs throughout the study period Safety Index 2 Dose-limiting toxicities (DLTs), maximum tolerated dose (MTD), Dose escalation phase DLT observation period Safety Index 3 Phase 2 Clinical Recommended Dose …	Cmax Immunogenicity (other timeframe) Immunogenicity Occupancy Safety and Tolerability Tmax	Pharmacokinetics/Pharmacodynamics > PK/PD Efficacy > Immunological Response Safety/Toxicity > Adverse Drug Reactions Pharmacokinetics/Pharmacodynamics > PK/PD Safety/Toxicity > Safety/Tolerability Pharmacokinetics/Pharmacodynamics > PK/PD	Secondary endpoints and evaluation time: 1 Pharmacokinetic parameters From the first medication to the end of follow-up Effectiveness index + safety index 2 Immunogenicity index From the first medication to the end of follow-up Effectiveness index Secondary objectives: 1. To evaluate the pharmacokinetic (PK) characteristics of IMM2520 in the treatment of advanced solid tumors 2. To evaluate the i…	2023-03-23	Actual							2024-03-10	Anticipated	2025-10-26	Anticipated
441167	NCT05523947 TrialTroveID-441167 YH32367-101	A Phase I/II, Open-label, Multicenter, First-in-Human Study to Evaluate the Safety, Tolerability, Pharmacokinetics and Anti-tumor Activity of YH32367 in Patients With HER2-Positive Locally Advanced or Metastatic Solid Tumors	I/II	Open	Oncology	Oncology: Bile Duct (Cholangiocarcinoma); Oncology: Breast; Oncology: Esophageal; Oncology: Gastric; Oncology: Unspecified Solid Tumor	Fourth line or greater; HER2 positive; Stage III; Stage IV; Third line	Bile Duct Neoplasms; Breast Neoplasms; Cholangiocarcinoma; Esophageal Neoplasms; Neoplasms; Stomach Neoplasms	Trialtrove	Yuhan Corporation	Sponsor	Industry, all other pharma	South Korea		Seoul		ABL-105	ErbB-2 antagonist; CD137 agonist; T cell stimulant; T cell inhibitor; Immuno-oncology therapy; Immune checkpoint stimulant	erb-b2 receptor tyrosine kinase 2; TNF receptor superfamily member 9	Anticancer, immunological	Biological > Protein > Antibody > Cell engager, bispecific; Biological > Protein > Antibody > Monoclonal antibody, other						CD4; CD8A; ERBB2; NCAM1	Diagnostic; Predictive; Predisposing; Prognostic	To evaluate the safety, tolerability, pharmacokinetics (PK) and anti-tumor activity of YH32367 in Patients with HER2-Positive Locally Advanced or Metastatic Solid Tumors. To identify the Maximum Tolerated Dose (MTD) or the RP2D of YH32367, and a Dose Expansion part, to confirm the safety, tolerability and efficacy of YH32367 at the RP2D.	Overall response rate Response evaluation criteria in solid tumors Safety and Tolerability Treatment Emergent Adverse Events	Efficacy > Clinical Response/Remission Efficacy > Clinical Response/Remission Safety/Toxicity > Safety/Tolerability Safety/Toxicity > Adverse Drug Reactions	Primary Outcome Measures: Treatment-emergent adverse events (TEAEs) up to Day 21 [ Time Frame: in dose escalation part, an average of 21 days ] To assess the safety and tolerability of YH32367 Objective Response Rate (ORR) [ Time Frame: through dose expansion part completion, approximately 2.5 year ] To assess the ORR of YH32367 at the recommended Phase 2 dose (RP2D) according to RECIST v1.1 by b…	Area under the curve score Clinical benefit rate Cmax Duration of overall response Immune-related response evaluation criteria in solid tumors Immunogenicity (other timeframe) Immunogenicity Neutralizing antibody response Occupancy Overall response rate Overall survival Progression-free survival Response evaluation criteria in solid tumors Safety and Tolerability Time to response Tmax Treatment E…	Pharmacokinetics/Pharmacodynamics > PK/PD Efficacy > Clinical Response/Remission Pharmacokinetics/Pharmacodynamics > PK/PD Efficacy > Clinical Response/Duration Efficacy > Clinical Response/Remission Efficacy > Immunological Response Safety/Toxicity > Adverse Drug Reactions Efficacy > Immunological Response Pharmacokinetics/Pharmacodynamics > PK/PD Efficacy > Clinical Response/Remission Efficacy …	Secondary Outcome Measures: Area under the serum concentration-time curve from time 0 to the last quantifiable concentration (AUClast) [ Time Frame: up to 66 weeks ] To characterize the PK of YH32367 maximum observed serum concentration (Cmax) [ Time Frame: up to 66 weeks ] To characterize the PK of YH32367 time to reach Cmax (Tmax) [ Time Frame: up to 66 weeks ] To characterize the PK of YH32367…	2022-08-26	Actual							2026-10-01	Anticipated	2026-12-01	Anticipated
440414	CTR20230072 JSKN003-102 JSKN003102 NCT05744427 TrialTroveID-440414	Phase I Clinical Study to Evaluate the Safety and Tolerability of JSKN003 in Chinese Subjects with Advanced Malignant Solid Tumors	I/II	Open	Oncology	Oncology: Breast; Oncology: Colorectal; Oncology: Gastric; Oncology: Lung, Non-Small Cell; Oncology: Ovarian; Oncology: Unspecified Solid Tumor	BRAF; Fourth line or greater; HER2 negative; HER2 positive; Platinum-resistant; Second line; Stage III; Stage IV; Third line	Breast Neoplasms; Carcinoma, Non-Small-Cell Lung; Colorectal Neoplasms; Ovarian Neoplasms; Stomach Neoplasms	Trialtrove	CSPC Pharmaceutical Group Co./Shanghai JMT-Bio Technology Co. Suzhou Alphamab Co.	Sponsor Sponsor	Industry, all other pharma Industry, all other pharma	China China		Shijiazhuang Suzhou	050035 215125	JSKN-003	DNA topoisomerase I inhibitor	DNA topoisomerase I; erb-b2 receptor tyrosine kinase 2	Anticancer, other	Biological > Protein > Antibody > Antibody-drug conjugate; Biological > Protein > Antibody > Bispecific antibody; Biological > Protein > Antibody > Monoclonal antibody, other; Small molecule > Synthetic small molecule						APBA1; APBA2; BRAF; ERBB2; PARP1; TGM1	Diagnostic; Predictive; Predisposing; Prognostic	To evaluate the safety and tolerability of JSKN003 injection in patients with advanced solid tumor and to determine the maximum tolerated dose (MTD) and/or recommended phase II dose (RP2D). To evaluate the safety, tolerability, pharmacokinetic/pharmacodynamic and anti tumor activity of JSKN003. The objectives were safety, pharmacokinetics (PK), preliminary antitumor activity of JSKN003 and to det…	Common Terminology Criteria for Adverse Events Complete response Dose-limiting toxicities Maximum tolerated dose Overall response rate Partial response Response evaluation criteria in solid tumors Safety and Tolerability Serious Adverse Event Treatment Emergent Adverse Events	Safety/Toxicity > Adverse Drug Reactions Efficacy > Clinical Response/Remission Safety/Toxicity > Safety/Tolerability Safety/Toxicity > Safety/Tolerability Efficacy > Clinical Response/Remission Efficacy > Clinical Response/Remission Efficacy > Clinical Response/Remission Safety/Toxicity > Safety/Tolerability Safety/Toxicity > Serious Adverse Events Safety/Toxicity > Adverse Drug Reactions	Dose escalation phase: Main purpose: To evaluate the safety and tolerability of JSKN003 in the treatment of patients with advanced solid tumors; to determine the maximum tolerated dose and/or recommended extended dose of JSKN003. Cohort expansion phase: Main objectives: To evaluate the effectiveness of JSKN003 in the target population or indications; To evaluate the safety and tolerability of JSK…	Area under the curve score Clinical benefit rate Cmax Duration of overall response Elimination half-life Elimination rate Overall response rate - duration Overall response rate Progression-free survival Progressive disease rate Tmax	Pharmacokinetics/Pharmacodynamics > PK/PD Efficacy > Clinical Response/Remission Pharmacokinetics/Pharmacodynamics > PK/PD Efficacy > Clinical Response/Duration Pharmacokinetics/Pharmacodynamics > PK/PD Pharmacokinetics/Pharmacodynamics > PK/PD Efficacy > Clinical Response/Remission Efficacy > Clinical Response/Remission Efficacy > Survival Efficacy > Clinical Response/Progression Pharmacokinetic…	Dose escalation phase: Secondary objectives: To evaluate the initial efficacy of JSKN003; To evaluate JSKN003PK/ADA; Cohort expansion phase: Secondary objectives: To evaluate the effectiveness of JSKN003 in the target population or indications; To evaluate JSKN003PK/ADA; Secondary Outcome Measures Outcome Measure Measure Description Time Frame Clinical benefit rates (CBR) Clinical benefit rate (C…	2023-03-15	Actual							2024-12-31	Anticipated	2026-12-31	Anticipated
440056	2022-0762 AAAU4136 NCI-2023-00610 NCT05585034 STU00218918 TrialTroveID-440056 XmAb808-01	A Phase I, First-in-Human, Dose-Finding and Expansion Study to Evaluate the Safety, Tolerability, Pharmacokinetics, and Activity of XmAb 808 in Combination With Pembrolizumab in Selected Advanced Solid Tumors	I	Completed	Oncology	Oncology: Bladder; Oncology: Breast; Oncology: Colorectal; Oncology: Head/Neck; Oncology: Lung, Non-Small Cell; Oncology: Melanoma; Oncology: Ovarian; Oncology: Prostate; Oncology: Renal; Oncology: Unspecified Solid Tumor	Adenocarcinoma; HER2 negative; Hormone refractory; Large Cell; Line of therapy N/A; PD-1 Naive; PD-1 Refractory; Second line; Squamous Cell; Stage III; Stage IV; Triple receptor negative	Breast Neoplasms; Carcinoma, Non-Small-Cell Lung; Carcinoma, Renal Cell; Colorectal Neoplasms; Head and Neck Neoplasms; Kidney Neoplasms; Melanoma; Ovarian Neoplasms; Prostatic Neoplasms; Urethral Neoplasms; Urinary Bladder Neoplasms; Wilms Tumor	Trialtrove	Xencor	Sponsor	Industry, all other pharma	United States	CA	Monrovia	91016	XmAb-808	CD28 agonist; B7-H3 antagonist; T cell costimulation stimulant; CD28 antagonist; Immuno-oncology therapy; Immune checkpoint inhibitor; Immune checkpoint stimulant	CD276 molecule; CD28 molecule	Anticancer, immunological	Biological > Protein > Antibody > Cell engager, bispecific; Biological > Protein > Antibody > Monoclonal antibody, other	pembrolizumab	PD-1 antagonist; Immuno-oncology therapy; Immune checkpoint inhibitor	programmed cell death 1	Anticancer, immunological	Biological > Protein > Antibody > Humanized monoclonal antibody	ERBB2; PDCD1	Diagnostic; Predictive; Predisposing; Prognostic	To evaluate XmAb808 in patients with advanced solid tumors. To evaluate the safety, tolerability, and pharmacokinetics of intravenous (IV) administration of XmAb808 in combination with pembrolizumab in subjects with selected advanced solid tumors and to identify the minimum safe and biologically effective/recommended dose (RD) and schedule for XmAb808.	Dose-limiting toxicities Safety and Tolerability Treatment Emergent Adverse Events	Safety/Toxicity > Safety/Tolerability Safety/Toxicity > Safety/Tolerability Safety/Toxicity > Adverse Drug Reactions	Primary Outcome Measures : Incidence of treatment-emergent adverse events (TEAEs) [ Time Frame: Up to 5 years ] Safety and tolerability as assessed by incidence of TEAEs, including clinically significant changes in safety laboratory tests and clinical findings Incidence of dose-limiting toxicities (DLTs) [ Time Frame: 49 days ] Safety and tolerability as assessed by incidence of DLTs and all avai…	Area under the curve score Cmax Duration of overall response Overall response rate Plasma concentration Progression-free survival Response evaluation criteria in solid tumors	Pharmacokinetics/Pharmacodynamics > PK/PD Pharmacokinetics/Pharmacodynamics > PK/PD Efficacy > Clinical Response/Duration Efficacy > Clinical Response/Remission Pharmacokinetics/Pharmacodynamics > PK/PD Efficacy > Survival Efficacy > Clinical Response/Remission	Secondary Outcome Measures : Measurement of Cmax [ Time Frame: Through study completion, Up to 5 years ] Peak plasma concentration (Cmax) Measurement of AUCtau [ Time Frame: Through study completion, Up to 5 years ] Area under the plasma concentration versus time curve (AUCtau) Objective Response Rate [ Time Frame: Through study completion, Up to 5 years ] Objective response rate by RECIST 1.1 as…	2022-12-14	Actual	27.45	Actual	2025-03-28	Actual	1.74	Actual	2025-05-20	Actual	2025-05-20	Actual
439368	JSKN003-101 NCT05494918 TrialTroveID-439368	A Phase I, Multi-center, Open-label, Dose Escalation, First-In-Human Study to Assess the Safety, Tolerability and Pharmacokinetics of JSKN003 in Subjects With Advanced or Metastatic Solid Malignant Tumors	I	Completed	Oncology	Oncology: Bladder; Oncology: Breast; Oncology: Esophageal; Oncology: Gastric; Oncology: Head/Neck; Oncology: Lung, Non-Small Cell; Oncology: Ovarian; Oncology: Unspecified Solid Tumor	Fourth line or greater; HER2 low; HER2 positive; Platinum-resistant; Second line; Stage III; Stage IV	Breast Neoplasms; Carcinoma, Non-Small-Cell Lung; Esophageal Neoplasms; Head and Neck Neoplasms; Neoplasms; Ovarian Neoplasms; Stomach Neoplasms; Urethral Neoplasms; Urinary Bladder Neoplasms	Trialtrove	Suzhou Alphamab Co./Alphamab (Australia) Co Pty	Sponsor	Industry, all other pharma	China		Suzhou	215125	JSKN-003	DNA topoisomerase I inhibitor	DNA topoisomerase I; erb-b2 receptor tyrosine kinase 2	Anticancer, other	Biological > Protein > Antibody > Antibody-drug conjugate; Biological > Protein > Antibody > Bispecific antibody; Biological > Protein > Antibody > Monoclonal antibody, other; Small molecule > Synthetic small molecule						APBA1; APBA2; BRAF; BRAF V600E; EPO; ERBB2; GPT; PARP1; TGM1	Diagnostic; Predictive; Predisposing; Prognostic	To evaluate the safety, tolerability, PK, and preliminary anti-tumor activity of JSKN003 in subjects with advanced inoperable or metastatic solid malignant tumors that are expected to be HER2 expression. The objectives were safety, tolerability, maximum tolerated dose (MTD) or recommended phase 2 dose (RP2D), pharmacokinetics (PK), and preliminary antitumor activity. The objectives were safety, t…	Adverse Events Dose-limiting toxicities Maximum tolerated dose Serious Adverse Event Treatment Emergent Adverse Events	Safety/Toxicity > Adverse Drug Reactions Safety/Toxicity > Safety/Tolerability Safety/Toxicity > Safety/Tolerability Safety/Toxicity > Serious Adverse Events Safety/Toxicity > Adverse Drug Reactions	Primary Outcome Measures : MTD [ Time Frame: Postdose of last participant up to 1 year ] Maximum tolerated dose Preliminary RDE/RP2D [ Time Frame: Postdose of last participant up to 1 year ] recommended dose for expansion / recommended phase 2 dose DLTs [ Time Frame: Baseline up to 21 days after the first dose ] Dose Limiting Toxicities Adverse Events [ Time Frame: Baseline up to 30 days after th…	Area under the curve score Cmax Complete response Duration of overall response Elimination half-life Elimination rate Overall response rate Partial response Progression-free survival Progressive disease rate Response evaluation criteria in solid tumors Time to response Tmax	Pharmacokinetics/Pharmacodynamics > PK/PD Pharmacokinetics/Pharmacodynamics > PK/PD Efficacy > Clinical Response/Remission Efficacy > Clinical Response/Duration Pharmacokinetics/Pharmacodynamics > PK/PD Pharmacokinetics/Pharmacodynamics > PK/PD Efficacy > Clinical Response/Remission Efficacy > Clinical Response/Remission Efficacy > Survival Efficacy > Clinical Response/Progression Efficacy > Clin…	Secondary Outcome Measures : Cmax of JSKN003 [ Time Frame: Post last dose up to Day 90 ] Maximum (Peak) Observed blood Concentration (Cmax) of JSKN003 Following First Dose Tmax of JSKN003 [ Time Frame: Post last dose up to Day 90 ] Time of Maximum blood Concentration (Tmax) of JSKN003 Following First Dose AUC of JSKN003 [ Time Frame: Post last dose up to Day 90 ] The blood PK parameters of JSKN00…	2022-09-02	Actual							2025-04-15	Actual	2025-04-15	Actual
437621	BL-B01D1-104 CTR20221822 NCT05470348 TrialTroveID-437621	A Phase I Clinical Study to Evaluate the Safety, Tolerability, Pharmacokinetic Characteristics and Preliminary Efficacy of BL-B01D1 in Patients With Unresectable Locally Advanced or Metastatic Breast Cancer and Other Solid Tumors	I	Open	Oncology	Oncology: Breast; Oncology: Unspecified Solid Tumor	Second line; Stage III; Stage IV	Breast Neoplasms	Trialtrove	Sichuan Biokin Pharmaceutical Co./Sichuan Baili Pharmaceutical Co. Sichuan Biokin Pharmaceutical Co./SystImmune	Sponsor Collaborator	Industry, all other pharma Industry, all other pharma	China China		Chengdu Chengdu	610041 610041	izalontamab brengitecan	EGFR antagonist; ErbB-3 antagonist; DNA topoisomerase I inhibitor; Immuno-oncology therapy	epidermal growth factor receptor; erb-b2 receptor tyrosine kinase 3	Anticancer, immunological	Biological > Protein > Antibody > Antibody-drug conjugate; Biological > Protein > Antibody > Bispecific antibody						ERBB2	Diagnostic; Predictive; Predisposing; Prognostic	To assess the safety, preliminary efficacy, pharmacokinetic characteristics, and immunogenicity of BL-B01D1 in patients with unresectable locally advanced or metastatic breast cancer and other solid tumors.	Dose-limiting toxicities Maximum tolerated dose Progressive disease rate Safety and Tolerability	Safety/Toxicity > Safety/Tolerability Safety/Toxicity > Safety/Tolerability Efficacy > Clinical Response/Progression Safety/Toxicity > Safety/Tolerability	Primary Outcome Measures : Phase Ia: Dose limiting toxicity (DLT) [ Time Frame: Up to 21 days after the first dose ] DLTs are assessed according to NCI-CTCAE v5.0 during the first cycle and defined as occurrence of any of the toxicities in DLT definition if judged by the investigator to be possibly, probably or definitely related to study drug administration. Phase Ib: phase II clinical studies (…	Adverse Events Area under the curve score Clinical benefit rate Cmax Duration of overall response Elimination half-life Immunogenicity (other timeframe) Immunogenicity Neutralizing antibody response Overall response rate - duration Overall response rate Progression-free survival Progressive disease rate Response evaluation criteria in solid tumors Safety and Tolerability Stable Disease Tmax Treat…	Safety/Toxicity > Adverse Drug Reactions Pharmacokinetics/Pharmacodynamics > PK/PD Efficacy > Clinical Response/Remission Pharmacokinetics/Pharmacodynamics > PK/PD Efficacy > Clinical Response/Duration Pharmacokinetics/Pharmacodynamics > PK/PD Efficacy > Immunological Response Safety/Toxicity > Adverse Drug Reactions Efficacy > Immunological Response Efficacy > Clinical Response/Remission Efficac…	Secondary Outcome Measures : Treatment-Emergent Adverse Event (TEAE) [ Time Frame: Up to approximately 24 months ] TEAE is defined as any unfavorable and unintended change in the structure, function, or chemistry of the body temporally emerging, or any worsening (i.e., any clinically significant adverse change in frequency and/or intensity) of a pre-existing condition during the treatment of BL-B…	2022-08-11	Actual							2025-12-01	Anticipated	2025-12-01	Anticipated
436805	0S-22-8 NCI-2022-07031 NCT05453825 ONCX-NAV-G201 TrialTroveID-436805	A Phase II, Multicenter, Open-Label Basket Study of Navicixizumab Monotherapy or in Combination With Paclitaxel or Irinotecan in Patients With Select Advanced Solid Tumors	II	Open	Oncology	Oncology: Breast; Oncology: Colorectal; Oncology: Esophageal; Oncology: Fallopian Tube; Oncology: Gastric; Oncology: Ovarian; Oncology: Primary Peritoneal; Oncology: Unspecified Solid Tumor	Fourth line or greater; HER2 negative; PD-1 Refractory; PD-L1 Positive; PD-L1 Refractory; Platinum-resistant; Second line; Stage III; Stage IV; Third line; Triple receptor negative	Breast Neoplasms; Colorectal Neoplasms; Esophageal Neoplasms; Fallopian Tube Neoplasms; Ovarian Neoplasms; Peritoneal Neoplasms; Stomach Neoplasms; Triple Negative Breast Neoplasms	Trialtrove	OncXerna Therapeutics {Oncologie}	Sponsor	Industry, all other pharma	United States	MA	Waltham	02451	navicixizumab	Vascular endothelial growth factor receptor antagonist; Delta-like 4 antagonist; Immuno-oncology therapy	delta like canonical Notch ligand 4; vascular endothelial growth factor A	Anticancer, immunological	Biological > Protein > Antibody > Bispecific antibody; Biological > Protein > Antibody > Monoclonal antibody, other	paclitaxel irinotecan	Beta tubulin inhibitor; Microtubule stimulant; Taxane; Tubulin polymerization inhibitor DNA topoisomerase I inhibitor	epidermal growth factor receptor; erb-b2 receptor tyrosine kinase 2; tubulin beta class I	Anticancer, other Anticancer, other	Biological > Protein > Antibody > Monoclonal antibody, other; Natural product > Plant; Small molecule Small molecule > Synthetic small molecule	ERBB2	Diagnostic; Predictive; Predisposing; Prognostic	To evaluate the study of navicixizumab monotherapy or in combination with paclitaxel or irinotecan in patients with advanced cancer To assess efficacy, safety, and evaluate the relationship between tumor Xerna™ TME Panel biomarker subtype and treatment response Colorectal Cancer Cohort: To evaluate navicixizumab alone and in combination with irinotecan in patients with colorectal cancer who have …	Complete response Overall response rate Progression-free survival Response evaluation criteria in solid tumors	Efficacy > Clinical Response/Remission Efficacy > Clinical Response/Remission Efficacy > Survival Efficacy > Clinical Response/Remission	Primary Outcome Measures : Overall Response Rate (ORR) [ Time Frame: Up to 12 months ] The proportion of patients with a confirmed best overall response (BOR) of complete response (CR) or PR by Response Evaluation Criteria in Solid Tumors, version 1.1 as determined by investigator tumor response assessments Progression Free Survival (PFS) [ Time Frame: Up to 12 months ] The time from first dose t…	Adverse Events Cancer Antigen 125 Cardiac Telemetry Clinical benefit rate Common Terminology Criteria for Adverse Events Duration of overall response Immunogenicity (other timeframe) Immunogenicity Overall response rate - duration Overall survival Safety and Tolerability Time to response Vital signs	Safety/Toxicity > Adverse Drug Reactions Efficacy > CA-125 Response Safety/Toxicity > Cardiac Measures/Events Efficacy > Clinical Response/Remission Safety/Toxicity > Adverse Drug Reactions Efficacy > Clinical Response/Duration Efficacy > Immunological Response Safety/Toxicity > Adverse Drug Reactions Efficacy > Clinical Response/Remission Efficacy > Survival Safety/Toxicity > Safety/Tolerability…	Secondary Outcome Measures : Adverse Events [ Time Frame: Up to 12 months ] Assessed by the National Cancer Institute Common Terminology Criteria for Adverse Events, Version 5.0 (CTCAE v5.0); clinical laboratory tests; vital sign measurements; electrocardiograms (ECGs); Doppler echocardiograms (ECHOs); physical examinations (PEs) Overall Survival (OS [ Time Frame: Up to 18 months ] Defined as the…	2022-08-05	Actual							2024-04-15	Anticipated	2024-12-15	Anticipated
435641	2022-0397 23-000170 23-059 CTR20222122 DB-1305-O-1001 NCI-2022-10628 NCT05438329 TrialTroveID-435641	A Phase I/IIa, Multicenter, Open-Label, First in Human Study to Assess the Safety, Tolerability, Pharmacokinetics, and Preliminary Antitumor Activity of DB-1305 in Subjects with Advanced/Metastatic Solid Tumors	I/II	Open	Oncology	Oncology: Breast; Oncology: Cervical; Oncology: Fallopian Tube; Oncology: Lung, Non-Small Cell; Oncology: Lung, Small Cell; Oncology: Neuroendocrine; Oncology: Ovarian; Oncology: Primary Peritoneal; Oncology: Unspecified Solid Tumor	(N/A); Estrogen receptor positive; Fourth line or greater; HER2 negative; HER2 positive; Platinum-resistant; Progesterone receptor positive; Pulmonary; Second line; Stage III; Stage IV; Third line; Triple receptor negative	Breast Neoplasms; Carcinoma, Non-Small-Cell Lung; Fallopian Tube Neoplasms; Neuroendocrine Tumors; Ovarian Neoplasms; Peritoneal Neoplasms; Small Cell Lung Carcinoma; Uterine Cervical Neoplasms	Trialtrove	Bristol-Myers Squibb Duality Biologics BioNTech	Sponsor Sponsor Collaborator	Industry, Top 20 Pharma Industry, all other pharma Industry, all other pharma	United States China Germany	NJ	Princeton Mainz	NJ 08543 201204 D-55131	BNT-327 sacituzumab drozuntecan	Vascular endothelial growth factor receptor antagonist; PD-L1 antagonist; Immuno-oncology therapy; Immune checkpoint inhibitor DNA topoisomerase I inhibitor	CD274 molecule; vascular endothelial growth factor A DNA topoisomerase I; tumor associated calcium signal transducer 2	Anticancer, immunological Anticancer, other	Biological > Protein > Antibody > Bispecific antibody; Biological > Protein > Antibody > Monoclonal antibody, other Biological > Protein > Antibody > Antibody-drug conjugate; Biological > Protein > Antibody > Monoclonal antibody, other; Small molecule > Synthetic small molecule						CD276; CD4; ERBB2; ERBB3	Diagnostic; Predictive; Predisposing; Prognostic	To evaluate the safety and tolerability of DB-1305/BNT325 in subjects with advanced solid tumors. DB-1305 will be dosed in both parts until disease progression, clinical deterioration, withdrawal of consent, or unacceptable toxicity. To present the initial results of the first-in-human (FIH) study. To determine the recommended phase 2 dose (RP2D).	Cardiac Telemetry Common Terminology Criteria for Adverse Events Dose-limiting toxicities Maximum tolerated dose Overall response rate Response evaluation criteria in solid tumors Response rate Safety and Tolerability Serious Adverse Event Treatment Emergent Adverse Events Vital signs	Safety/Toxicity > Cardiac Measures/Events Safety/Toxicity > Adverse Drug Reactions Safety/Toxicity > Safety/Tolerability Safety/Toxicity > Safety/Tolerability Efficacy > Clinical Response/Remission Efficacy > Clinical Response/Remission Efficacy > Clinical Response/Remission Safety/Toxicity > Safety/Tolerability Safety/Toxicity > Serious Adverse Events Safety/Toxicity > Adverse Drug Reactions Saf…	Primary Outcome Measures : Phase 1: Percentage of Participants with Dose-Limiting Toxicities (DLTs) as assessed by National Cancer Institute - Common Terminology Criteria for Adverse Events (NCI-CTCAE) v5.0. [ Time Frame: up to 21 days after Cycle 1 Day 1 ] Percentage of participants in Part 1 with DLTs Phase 1: Percentage of Participants with Treatment Emergent Adverse Events (TEAEs) as assessed…	Area under the curve score Clinical benefit rate Cmax Duration of overall response Immunogenicity (other timeframe) Immunogenicity Overall response rate Overall survival Progression-free survival Response evaluation criteria in solid tumors Safety and Tolerability Time to response Tmax	Pharmacokinetics/Pharmacodynamics > PK/PD Efficacy > Clinical Response/Remission Pharmacokinetics/Pharmacodynamics > PK/PD Efficacy > Clinical Response/Duration Efficacy > Immunological Response Safety/Toxicity > Adverse Drug Reactions Efficacy > Clinical Response/Remission Efficacy > Survival Efficacy > Survival Efficacy > Clinical Response/Remission Safety/Toxicity > Safety/Tolerability Efficac…	Secondary Outcome Measures : Phase 1: ORR will be determined from tumor assessments by investigator per RECIST 1.1 [ Time Frame: with 8 cycles (each cycle is 21 days) ] Phase 1: ORR will be determined from tumor assessments by investigator per RECIST 1.1 Phase 1 & Phase 2a: duration of response (DoR) will be determined from tumor assessments by investigator per RECIST 1.1 [ Time Frame: with 8 cyc…	2022-07-05	Actual							2025-06-30	Anticipated	2025-06-30	Anticipated
433762	EUCT Number: 2024-517752-35-00 EudraCT Number: 2021-003808-40 LCB-1801-001 NCT05403554 TrialTroveID-433762	A Phase I, Open-Label, Dose Finding Study of NI-1801, a Bispecific Mesothelin X CD47 Engaging Antibody, As a Single Agent, in Combination with Anti-PD-1 Antibody, and in Combination with Weekly Paclitaxel (Standard of Care) in Patients with Mesothelin Expressing Ovarian, Pancreatic, Non-Small-Cell-Lung and Triple-Negative Breast Cancers	I	Open	Oncology	Oncology: Breast; Oncology: Lung, Non-Small Cell; Oncology: Ovarian; Oncology: Pancreas	Adenocarcinoma; HER2 negative; High-grade; Large Cell; Platinum-resistant; Second line; Serous; Stage III; Stage IV; Triple receptor negative	Breast Neoplasms; Carcinoma, Non-Small-Cell Lung; Carcinoma, Ovarian Epithelial; Ovarian Neoplasms; Pancreatic Neoplasms; Triple Negative Breast Neoplasms	Trialtrove	NovImmune	Sponsor	Industry, all other pharma	Switzerland		Geneva	1228	NI-1801	CD47 antagonist; Immuno-oncology therapy; Immune checkpoint inhibitor	CD47 molecule; mesothelin	Anticancer, immunological	Biological > Protein > Antibody > Bispecific antibody; Biological > Protein > Antibody > Monoclonal antibody, other						ERBB2; FUZ; MSLN; MUC16; PARP1; TNFSF11	Diagnostic; Predictive; Predisposing; Prognostic	Dose escalation part (Part A) : To evaluate the safety and tolerability of escalating doses of NI-1801, administered intravenously (IV) to determine the maximum tolerated dose (MTD) and non-tolerated toxic dose (NTD) of both the first dose and subsequent doses of NI-1801. Dose expansion part (Part B) : To evaluate the safety and efficacy of NI-1801 administered at or below the MTD in up to 20 sub…	Adverse Events Common Terminology Criteria for Adverse Events Dose-limiting toxicities Maximum tolerated dose Progression-free survival	Safety/Toxicity > Adverse Drug Reactions Safety/Toxicity > Adverse Drug Reactions Safety/Toxicity > Safety/Tolerability Safety/Toxicity > Safety/Tolerability Efficacy > Survival	Primary Outcome Measures : Dose Limiting Toxicity (DLT) Is defined as any of the toxicities occurring within the DLT window (Cycle 1, Days 1 to 28) except those that are clearly and incontrovertibly due to extraneous causes. [Time Frame: Up to 12 months] Non-Tolerated Dose (NTD) Is defined as a dose level at which 2 or more of up to 6 evaluable patients in a cohort experience a DLT in the 4-week …	Area under the curve score Cancer Antigen 125 Clinical benefit rate Cmax Complete response Duration of overall response Elimination half-life Overall response rate Overall survival Partial response Progression-free survival Recurrence Stable Disease Time to response Tmax	Pharmacokinetics/Pharmacodynamics > PK/PD Efficacy > CA-125 Response Efficacy > Clinical Response/Remission Pharmacokinetics/Pharmacodynamics > PK/PD Efficacy > Clinical Response/Remission Efficacy > Clinical Response/Duration Pharmacokinetics/Pharmacodynamics > PK/PD Efficacy > Clinical Response/Remission Efficacy > Survival Efficacy > Clinical Response/Remission Efficacy > Survival Efficacy > C…	Secondary Outcome Measures : Overall Response Rate (ORR) Is defined as the proportion of patients who achieve a partial response (PR) or better better, i.e., PR + complete response (CR), of the defined target lesions compared to baseline. [Time Frame: Up to 12 months] Disease Control Rate (DCR) Is defined as the proportion of patients who achieve a clinical benefit from NI-1801 treatment, i.e., C…	2022-04-29	Actual							2026-05-30	Anticipated	2025-09-30	Anticipated
430208	BC007-Ⅰ-01 (CN) CTR20222836 TrialTroveID-430208	An Open-label, Multicenter, First-in-human Dose-escalation and Dose-expansion Phase I Clinical Study Evaluating the Safety, Tolerability and Preliminary Efficacy of Bc007 Antibody Injection in Patients with Cldn18.2-expressing Advanced Solid Tumors	I	Open	Oncology	Oncology: Bile Duct (Cholangiocarcinoma); Oncology: Breast; Oncology: Esophageal; Oncology: Gastric; Oncology: Lung, Non-Small Cell; Oncology: Lung, Small Cell; Oncology: Neuroendocrine; Oncology: Ovarian; Oncology: Pancreas; Oncology: Unspecified Solid Tumor	(N/A); Pulmonary; Second line; Stage III; Stage IV	Bile Duct Neoplasms; Breast Neoplasms; Carcinoma, Non-Small-Cell Lung; Cholangiocarcinoma; Esophageal Neoplasms; Neoplasms, Unknown Primary; Neuroendocrine Tumors; Ovarian Neoplasms; Pancreatic Neoplasms; Small Cell Lung Carcinoma; Stomach Neoplasms	Trialtrove	Guilin Sanjin Pharmaceutical Co./Dragonboat Biopharmaceutical (Shanghai) Co.	Sponsor	Industry, all other pharma	China		Guilin	541004	BC-007, Dragonboat Biopharmaceutical	Beta 1 adrenoreceptor antagonist; CD47 antagonist; Immuno-oncology therapy; Claudin 18 antagonist; Immune checkpoint inhibitor	CD47 molecule; claudin 18	Anticancer, immunological	Biological > Protein > Antibody > Bispecific antibody; Biological > Protein > Antibody > Monoclonal antibody, other						CLDN18; GPT; insulin	Diagnostic; Predictive; Predisposing; Prognostic	To evaluate BC-007 in subjects with Advanced solid tumors expressing CLDN18.2 To evaluate the safety, tolerability and preliminary efficacy of BC007 antibody injection in patients with CLDN18.2-expressing advanced solid tumors.	Dose-limiting toxicities Maximum tolerated dose Safety and Tolerability	Safety/Toxicity > Safety/Tolerability Safety/Toxicity > Safety/Tolerability Safety/Toxicity > Safety/Tolerability	Primary endpoint: index: Dose-Limiting Toxicity (DLT) Evaluation time: 4 weeks from first dose End point selection: security indicators index: Maximum tolerated dose (MTD) Evaluation time: Complete all data collection End point selection: Effectiveness Index + Safety Index				2023-03-27	Actual
429877	BC004-001 ChiCTR2300069066 CTR20221757 TrialTroveID-429877	A Phase I Clinical Study to Evaluate the Safety, Tolerability, Preliminary Efficacy and Pk Profile of Bc004 for Injection in Patients with Her2-positive Advanced Solid Tumors	I	Open	Oncology	Oncology: Bile Duct (Cholangiocarcinoma); Oncology: Breast; Oncology: Esophageal; Oncology: Gastric; Oncology: Lung, Non-Small Cell; Oncology: Skin, Squamous Cell Carcinoma (cSCC); Oncology: Unspecified Solid Tumor; Oncology: Vaginal; Oncology: Vulvar	HER2 low; HER2 positive; Line of therapy N/A; Second line; Stage III; Stage IV	Bile Duct Neoplasms; Breast Neoplasms; Carcinoma, Non-Small-Cell Lung; Carcinoma, Squamous Cell; Cholangiocarcinoma; Esophageal Neoplasms; Neoplasms, Unknown Primary; Stomach Neoplasms; Vaginal Neoplasms; Vulvar Neoplasms	Trialtrove	Fudan University - Shanghai, China Shandong Buchang Pharmaceutical Co./Sichuan Luzhou Buchang Bio-Pharmaceutical Co.	Sponsor Sponsor	Academic Industry, all other pharma	China		Xi'an	712000	BC-004	CD3 agonist; Immuno-oncology therapy	CD3 epsilon subunit of T-cell receptor complex; erb-b2 receptor tyrosine kinase 2	Anticancer, immunological	Biological > Protein > Antibody > Cell engager, bispecific; Biological > Protein > Antibody > Humanized monoclonal antibody						albumin; ERBB2	Diagnostic; Predictive; Predisposing; Prognostic	To evaluate BC004 for injection Intended for the treatment of patients with HER2-positive advanced solid tumors To evaluate the safety and tolerability, preliminary efficacy and PK profile of BC004 for injection in patients with HER2-positive advanced solid tumors.	Adverse Events Clinical benefit rate Complete response Dose-limiting toxicities Maximum tolerated dose Overall response rate Progression-free survival Safety and Tolerability Treatment Emergent Adverse Events	Safety/Toxicity > Adverse Drug Reactions Efficacy > Clinical Response/Remission Efficacy > Clinical Response/Remission Safety/Toxicity > Safety/Tolerability Safety/Toxicity > Safety/Tolerability Efficacy > Clinical Response/Remission Efficacy > Survival Safety/Toxicity > Safety/Tolerability Safety/Toxicity > Adverse Drug Reactions	Primary endpoints: index: Dose escalation phase: Incidence of treatment-related adverse events that occurred during treatment and within 30 days after the end of treatment Evaluation time: During treatment and within 30 days after treatment End point selection: security indicators index: Safety Expansion Phase: Incidence of treatment-related adverse events that occurred during treatment and withi…	Clinical benefit rate Complete response Dose-limiting toxicities Duration of overall response Immunogenicity (other timeframe) Immunogenicity Neutralizing antibody response Overall response rate Partial response Progression-free survival Progressive disease rate Response evaluation criteria in solid tumors Response rate Safety and Tolerability Stable Disease Time to response	Efficacy > Clinical Response/Remission Efficacy > Clinical Response/Remission Safety/Toxicity > Safety/Tolerability Efficacy > Clinical Response/Duration Efficacy > Immunological Response Safety/Toxicity > Adverse Drug Reactions Efficacy > Immunological Response Efficacy > Clinical Response/Remission Efficacy > Clinical Response/Remission Efficacy > Survival Efficacy > Clinical Response/Progressi…	Secondary endpoints: index: Dose escalation phase: 1) To evaluate the pharmacokinetic parameters of multiple doses of BC004 for injection in patients with HER2-positive advanced solid tumors; Evaluation time: after treatment End point selection: Effectiveness Metrics index: Dose escalation phase: 2) To evaluate the pharmacodynamic parameters of single/multiple doses of BC004 for injection in pati…	2022-06-09	Actual	45.76	Anticipated	2026-04-01	Anticipated	14	Anticipated	2027-06-01	Anticipated
429163	20210007 BASEC2022-01120 EudraCT Number: 2022-002277-28 NCI-2023-00246 NCT05317078 SNCTP000005467 TrialTroveID-429163	Phase I First-In-Human Study to Explore the Safety, Tolerability, and Pharmacokinetics of AMG 794 in Participants With Claudin 6-positive Advanced/Metastatic Non-small Cell Lung Cancer, Epithelial Ovarian Cancer, and Other Malignant Solid Tumor Indications	I	Terminated	Oncology	Oncology: Breast; Oncology: Endometrial; Oncology: Lung, Non-Small Cell; Oncology: Ovarian; Oncology: Testicular; Oncology: Unspecified Solid Tumor	Adenocarcinoma; HER2 negative; Large Cell; Metastatic; Second line; Stage III; Stage IV; Triple receptor negative	Breast Neoplasms; Carcinoma, Non-Small-Cell Lung; Carcinoma, Ovarian Epithelial; Endometrial Neoplasms; Lung Neoplasms; Ovarian Cancer; Ovarian Neoplasms; Testicular Neoplasms	Trialtrove	Amgen	Sponsor	Industry, Top 20 Pharma	United States	CA	Thousand Oaks	CA 91320	AMG-794	CD3 agonist; Immuno-oncology therapy	CD3 epsilon subunit of T-cell receptor complex; claudin 6	Anticancer, immunological	Biological > Protein > Antibody > Cell engager, bispecific; Biological > Protein > Antibody > Monoclonal antibody, other						CLDN6; ERBB2	Diagnostic; Predictive; Predisposing; Prognostic	To evaluate the safety and tolerability of AMG 794 Advanced/Metastatic Non-squamous Non-small Cell Lung Cancer To assess whether AMG 794 is safe and well tolerated in adults with advanced/metastatic non-squamous non-small cell lung cancer (NSCLC) or epithelial ovarian cancer (EOC).	Adverse Events Cardiac Telemetry Dose-limiting toxicities Maximum tolerated dose Safety and Tolerability Treatment Emergent Adverse Events Vital signs	Safety/Toxicity > Adverse Drug Reactions Safety/Toxicity > Cardiac Measures/Events Safety/Toxicity > Safety/Tolerability Safety/Toxicity > Safety/Tolerability Safety/Toxicity > Safety/Tolerability Safety/Toxicity > Adverse Drug Reactions Safety/Toxicity > Serious Adverse Events	Primary Outcome Measures : Number of Participants Who Experience a Dose Limiting Toxicity (DLT) [ Time Frame: Day 1 to Day 28 ] Number of Participants Who Experience a Treatment-emergent Adverse Event (TEAE) [ Time Frame: Day 1 to a maximum of 2 years ] Adverse events (AEs) are defined as any untoward medical occurrence in a clinical study participant irrespective of a causal relationship with th…	Area under the curve score Cmax Cmin Complete response Duration of overall response Immune-related response evaluation criteria in solid tumors Overall response rate - duration Overall response rate Overall survival Partial response Progression-free survival Response evaluation criteria in solid tumors Time to progression	Pharmacokinetics/Pharmacodynamics > PK/PD Pharmacokinetics/Pharmacodynamics > PK/PD Pharmacokinetics/Pharmacodynamics > PK/PD Efficacy > Clinical Response/Remission Efficacy > Clinical Response/Duration Efficacy > Clinical Response/Remission Efficacy > Clinical Response/Remission Efficacy > Clinical Response/Remission Efficacy > Survival Efficacy > Clinical Response/Remission Efficacy > Survival …	Secondary Outcome Measures : Minimum Efficacious Dose (MED) [ Time Frame: Day 1 to a maximum of 2 years ] Defined as the first unconfirmed partial response (PR) or better. Maximum Observed Serum Concentration (Cmax) of AMG 794 [ Time Frame: Cycle 1 Day 1 to Cycle 6 Day 1 (28 day cycle length) ] Minimum Observed Serum Concentration (Cmin) of AMG 794 [ Time Frame: Cycle 1 Day 1 to Cycle 6 Day 1 (28…	2023-02-28	Actual							2023-12-19	Actual	2024-04-01	Actual
427002	CTR20220774 KM257-1001 NCT05320874 TrialTroveID-427002	The Safety, Tolerability, Pharmacokinetic Characteristics and Efficacy of KM257 in Patients With Advanced HER2-positive or Expressing Solid Tumors in a Single-arm, Open-label, Multi-center Phase I Clinical Study.	I	Terminated	Oncology	Oncology: Bile Duct (Cholangiocarcinoma); Oncology: Bladder; Oncology: Breast; Oncology: Colorectal; Oncology: Endometrial; Oncology: Esophageal; Oncology: Gastric; Oncology: Renal; Oncology: Unspecified Solid Tumor	First line; HER2 positive; Intrahepatic; Second line; Stage III; Stage IV	Bile Duct Neoplasms; Breast Neoplasms; Carcinoma, Renal Cell; Cholangiocarcinoma; Colorectal Neoplasms; Endometrial Neoplasms; Esophageal Neoplasms; Kidney Neoplasms; Neoplasms, Unknown Primary; Stomach Neoplasms; Urethral Neoplasms; Urinary Bladder Neoplasms; Wilms Tumor	Trialtrove	Sihuan Pharmaceutical Holdings Group/Xuanzhu Biopharmaceutical Co.	Sponsor	Industry, all other pharma	China		Beijing	100025	KM-257	ErbB-2 antagonist; Immuno-oncology therapy	erb-b2 receptor tyrosine kinase 2	Anticancer, immunological	Biological > Protein > Antibody > Bispecific antibody; Biological > Protein > Antibody > Monoclonal antibody, other	capecitabine docetaxel gemcitabine hydrochloride carboplatin cisplatin paclitaxel irinotecan	DNA synthesis inhibitor; Thymidylate synthase inhibitor; RNA synthesis inhibitor Tubulin inhibitor; Taxane; Tubulin polymerization inhibitor DNA synthesis inhibitor; Thymidylate synthase inhibitor; DNA repair enzyme inhibitor; Cell cycle inhibitor DNA inhibitor; DNA synthesis inhibitor DNA inhibitor; DNA synthesis inhibitor Beta tubulin inhibitor; Microtubule stimulant; Taxane; Tubulin polymeriza…	thymidylate synthetase tubulin beta class I checkpoint kinase 1 Not applicable Not applicable epidermal growth factor receptor; erb-b2 receptor tyrosine kinase 2; tubulin beta class I	Anticancer, antimetabolite Anticancer, other Antiviral, other; Anticancer, antimetabolite Anticancer, alkylating Anticancer, alkylating Anticancer, other Anticancer, other	Small molecule; Small molecule > Synthetic small molecule Small molecule; Small molecule > Semisynthetic small molecule Small molecule; Small molecule > Synthetic small molecule; Unidentified Small molecule; Small molecule > Synthetic small molecule Small molecule > Synthetic small molecule Biological > Protein > Antibody > Monoclonal antibody, other; Natural product > Plant; Small molecule Small…	BRAF; BRAF V600E; EPO; ERBB2; KRAS; NRAS	Companion Diagnosis; Diagnostic; Predictive; Predisposing; Prognostic	To evaluate Recombinant anti-HER2 domain II and domain IV bispecific antibody injection in Patients with Advanced Solid Tumor. To investigate the safety, tolerability, pharmacokinetics and efficacy of KM257 by itself and combined with selected chemotherapy agents in patients with advanced HER2-positive or expressing cancers. To evaluate the safety and tolerability of KM257 in patients with HER2-p…	Adverse Events Cardiac Telemetry Complete response Maximum tolerated dose Overall response rate Partial response Response evaluation criteria in solid tumors Safety and Tolerability Vital signs	Safety/Toxicity > Adverse Drug Reactions Safety/Toxicity > Cardiac Measures/Events Efficacy > Clinical Response/Remission Safety/Toxicity > Safety/Tolerability Efficacy > Clinical Response/Remission Efficacy > Clinical Response/Remission Efficacy > Clinical Response/Remission Safety/Toxicity > Safety/Tolerability Safety/Toxicity > Serious Adverse Events	Primary Outcome Measures : Maximum tolerated dose (MTD) (Part 1a) [ Time Frame: Up to 3 weeks ] Determine maximum tolerated dose (MTD) of KM257. Recommended phase 2 dose (RP2D) (if has) (Part 1a) [ Time Frame: Up to 3 weeks ] Determine recommended phase 2 dose (RP2D) of KM257. Number of patients with adverse events.(Part 1a) [ Time Frame: Up to 8 months. ] Number of patients who experienced an ad…	Adverse Events Area under the curve score Cardiac Telemetry Clinical benefit rate Cmax Common Terminology Criteria for Adverse Events Complete response Elimination half-life Immunogenicity (other timeframe) Immunogenicity Neutralizing antibody response Overall response rate Overall survival Partial response Progression-free survival Response evaluation criteria in solid tumors Safety and Tolerabi…	Safety/Toxicity > Adverse Drug Reactions Pharmacokinetics/Pharmacodynamics > PK/PD Safety/Toxicity > Cardiac Measures/Events Efficacy > Clinical Response/Remission Pharmacokinetics/Pharmacodynamics > PK/PD Safety/Toxicity > Adverse Drug Reactions Efficacy > Clinical Response/Remission Pharmacokinetics/Pharmacodynamics > PK/PD Efficacy > Immunological Response Safety/Toxicity > Adverse Drug Reacti…	Secondary Outcome Measures : Area under the concentration versus time curve of KM257 in plasma (AUC) (Part 1a and Part1b). [ Time Frame: Up to 8 months for Part 1a; Up to 2 to 3 years for Part1b. ] To determine the AUC of KM257. Maximum serum concentration (Cmax) of KM257(Part 1a and Part 1b ). [ Time Frame: Up to 63days for Part 1a; Up to 63 days for Part1b. ] To determine the maximum serum conc…	2022-05-12	Actual							2024-02-28	Actual	2026-11-30	Anticipated
426355	CTR20231647 EMB09X101 NCT05263180 TrialTroveID-426355	A First-in-human, Phase I Trial of EMB-09, a Bispecific Antibody Targeting PD-L1 and OX-40 in Patients With Advanced or Metastatic Solid Tumors	I	Open	Oncology	Oncology: Breast; Oncology: Colorectal; Oncology: Endometrial; Oncology: Gastric; Oncology: Head/Neck; Oncology: Liver; Oncology: Lung, Non-Small Cell; Oncology: Lung, Small Cell; Oncology: Melanoma; Oncology: Neuroendocrine; Oncology: Ovarian; Oncology: Renal; Oncology: Unspecified Solid Tumor	HER2 negative; Nasopharyngeal; Pulmonary; Second line; Squamous Cell; Stage III; Stage IV; Triple receptor negative	Breast Neoplasms; Carcinoma, Endometrioid; Carcinoma, Hepatocellular; Carcinoma, Non-Small-Cell Lung; Carcinoma, Renal Cell; Carcinoma, Small Cell; Colorectal Neoplasms; Endometrial Neoplasms; Head and Neck Neoplasms; Kidney Neoplasms; Liver Cancer; Liver Neoplasms; Melanoma; Nasopharyngeal Neoplasms; Neoplasms; Neoplasms, Unknown Primary; Neuroendocrine Tumors; Ovarian Cancer; Ovarian Neoplasms;…	Trialtrove	EpimAb Biotherapeutics	Sponsor	Industry, all other pharma	China			201204	EMB-09	Tumour necrosis factor ligand 4 antagonist; T cell stimulant; Immuno-oncology therapy; Immune checkpoint inhibitor	CD274 molecule; TNF receptor superfamily member 4	Anticancer, immunological	Biological > Protein > Antibody > Bispecific antibody; Biological > Protein > Antibody > Humanized monoclonal antibody						CD27; CD40; ERBB2; insulin A1C; TNFRSF18; TNFRSF9	Diagnostic; Predictive; Predisposing; Prognostic	To evaluate the safety and tolerability of EMB-09 and to determine the maximum tolerated dose (MTD) and/or recommended Phase 2 dose (RP2D). Pharmacokinetics (PK), immunogenicity, and the anti-multiple myeloma activity of EMB-09 will also be assessed. To assess safety and tolerability, and to identify the maximum tolerated dose (MTD) and/or recommended Phase 2 dose for EMB-09 in patient with advan…	Adverse Events Cardiac Telemetry Common Terminology Criteria for Adverse Events Dose-limiting toxicities Safety and Tolerability Serious Adverse Event Vital signs	Safety/Toxicity > Adverse Drug Reactions Safety/Toxicity > Cardiac Measures/Events Safety/Toxicity > Adverse Drug Reactions Safety/Toxicity > Safety/Tolerability Safety/Toxicity > Safety/Tolerability Safety/Toxicity > Serious Adverse Events Safety/Toxicity > Serious Adverse Events	Primary Outcome Measures : Incidence and severity of adverse events as assessed by CTCAE V5.0 [ Time Frame: Screening up to 30 days after the last dose. ] Incidence and severity of AE. Incidence of serious adverse events. (SAE) [ Time Frame: Screening up to 30 days after the last dose, or beyond 30 days if SAE is confirmed to be treatment related. ] Incidence of SAE. Incidence of dose interruptio…	Area under the curve score Clinical benefit rate Cmax Duration of overall response Elimination half-life Immunogenicity (other timeframe) Immunogenicity Overall response rate - duration Overall response rate Progression-free survival Response evaluation criteria in solid tumors Safety and Tolerability Volume of distribution	Pharmacokinetics/Pharmacodynamics > PK/PD Efficacy > Clinical Response/Remission Pharmacokinetics/Pharmacodynamics > PK/PD Efficacy > Clinical Response/Duration Pharmacokinetics/Pharmacodynamics > PK/PD Efficacy > Immunological Response Safety/Toxicity > Adverse Drug Reactions Efficacy > Clinical Response/Remission Efficacy > Clinical Response/Remission Efficacy > Survival Efficacy > Clinical Res…	Secondary Outcome Measures : Overall response rate [ Time Frame: From the date of dosing untill the date of first documented progression or date of death from any casue, whichever case first, expected average 6 months. ] Measured by RECIST 1.1. Area under the serum concentration-time curve (AUC) of EMB-09 [ Time Frame: Through treatment until EOT visit, expected average 6 months ] Blood samples f…	2022-07-25	Actual							2023-12-31	Anticipated	2024-12-31	Anticipated
426321	CLN-418-001 NCT05306444 TrialTroveID-426321	A Phase 1 Open-label, Multicenter Study to Evaluate the Safety, Tolerability, Pharmacokinetics, and Anti-tumor Activity of CLN-418 in Subjects With Advanced Solid Tumors	I	Completed	Oncology	Oncology: Bile Duct (Cholangiocarcinoma); Oncology: Bladder; Oncology: Breast; Oncology: Cervical; Oncology: Endometrial; Oncology: Esophageal; Oncology: Head/Neck; Oncology: Lung, Non-Small Cell; Oncology: Ovarian; Oncology: Unspecified Solid Tumor	HER2 negative; Second line; Squamous Cell; Stage III; Stage IV; Triple receptor negative	Bile Duct Neoplasms; Breast Neoplasms; Carcinoma, Endometrioid; Carcinoma, Non-Small-Cell Lung; Cholangiocarcinoma; Endometrial Neoplasms; Esophageal Cancer; Esophageal Neoplasms; Head and Neck Neoplasms; Neoplasms; Neoplasms, Unknown Primary; Ovarian Cancer; Ovarian Neoplasms; Urethral Neoplasms; Urinary Bladder Neoplasms; Uterine Cervical Neoplasms	Trialtrove	Harbour BioMed Therapeutics	Sponsor	Industry, all other pharma	China		Shanghai	201203	HBM-7008	Tumour necrosis factor receptor antagonist; CD137 agonist; B7-H4 antagonist; Immuno-oncology therapy; Immune checkpoint inhibitor; Immune checkpoint stimulant	TNF receptor superfamily member 9; V-set domain containing T cell activation inhibitor 1	Anticancer, immunological	Biological > Protein > Antibody > Cell engager, bispecific; Biological > Protein > Antibody > Human monoclonal antibody; Biological > Protein > Antibody > Monoclonal antibody, other						ERBB2	Diagnostic; Predictive; Predisposing; Prognostic	To evaluate the safety, tolerability, pharmacokinetics, pharmacodynamics and preliminary anti-tumor activity of CLN-418 in patients with solid tumors To evaluate the safety and tolerability of the study drug CLN-418, to determine the maximum tolerated dose and/or recommended Phase 2 study dose of CLN-418.	Dose-limiting toxicities	Safety/Toxicity > Safety/Tolerability	Primary Outcome Measures : Proportion of subjects with dose-limiting toxicity (DLT) [ Time Frame: From Day 1 until day 21 ] Number of subjects who experienced DLT events during 21 days after first administration of CLN-418, divided by the number of DLT evaluable Subjects	Adverse Events Clinical benefit rate Common Terminology Criteria for Adverse Events Complete response Duration of overall response Immunogenicity Neutralizing antibody response Overall response rate Partial response Response evaluation criteria in solid tumors Stable Disease Tumor control rate Vital signs	Safety/Toxicity > Adverse Drug Reactions Efficacy > Clinical Response/Remission Safety/Toxicity > Adverse Drug Reactions Efficacy > Clinical Response/Remission Efficacy > Clinical Response/Duration Safety/Toxicity > Adverse Drug Reactions Efficacy > Immunological Response Efficacy > Clinical Response/Remission Efficacy > Clinical Response/Remission Efficacy > Clinical Response/Remission Efficacy …	Secondary Outcome Measures : Adverse events (AEs) according to Common Terminology Criteria for Adverse Events (CTCAE) Version 5.0 [ Time Frame: From signing of Informed Consent Form (ICF) till 84 days after last dose ] Number of participants with Adverse Events (including vital signs, physical examinations, and abnormal laboratory parameters). Objective response rate, defined as the proportion of…	2022-05-12	Actual							2024-08-28	Actual	2024-09-10	Actual
424582	AK117-201 CTR20220121 NCT05229497 TrialTroveID-424582	A Phase Ib/II Study of AK112 PD-1/VEGF Bispecific Antibody in Combination With AK117 Anti-CD47 Antibody in Advanced Malignant Tumors	I/II	Open	Oncology	Oncology: Bladder; Oncology: Breast; Oncology: Cervical; Oncology: Colorectal; Oncology: Esophageal; Oncology: Head/Neck; Oncology: Liver; Oncology: Lung, Non-Small Cell; Oncology: Lung, Small Cell; Oncology: Neuroendocrine; Oncology: Ovarian; Oncology: Unspecified Solid Tumor	(N/A); First line; HER2 negative; PD-1 Naive; PD-L1 Naive; PD-L1 Positive; Platinum-resistant; Pulmonary; Second line; Squamous Cell; Stage III; Stage IV; Triple receptor negative; Untreated	Breast Neoplasms; Carcinoma, Hepatocellular; Carcinoma, Non-Small-Cell Lung; Carcinoma, Small Cell; Colorectal Neoplasms; Esophageal Cancer; Esophageal Neoplasms; Head and Neck Neoplasms; Liver Cancer; Liver Neoplasms; Neoplasms; Neoplasms, Unknown Primary; Neuroendocrine Tumors; Ovarian Cancer; Ovarian Neoplasms; Small Cell Lung Carcinoma; Urethral Neoplasms; Urinary Bladder Neoplasms; Uterine C…	Trialtrove	Akeso Biopharma	Sponsor	Industry, all other pharma	China		Zhongshan	528437	ivonescimab ligufalimab	Vascular endothelial growth factor receptor antagonist; PD-1 antagonist; Immuno-oncology therapy; Immune checkpoint inhibitor CD47 antagonist; Signal regulatory protein alpha agonist; Immuno-oncology therapy; Immune checkpoint inhibitor	programmed cell death 1; vascular endothelial growth factor A CD47 molecule	Anticancer, immunological Anticancer, immunological	Biological > Protein > Antibody; Biological > Protein > Antibody > Bispecific antibody; Biological > Protein > Antibody > Humanized monoclonal antibody Biological > Protein > Antibody > Monoclonal antibody, other	cisplatin fluorouracil carboplatin (iv)	DNA inhibitor; DNA synthesis inhibitor DNA synthesis inhibitor; Thymidylate synthase inhibitor; RNA synthesis inhibitor DNA inhibitor; DNA synthesis inhibitor	Not applicable Not applicable	Anticancer, alkylating Anticancer, antimetabolite Anticancer, alkylating	Small molecule > Synthetic small molecule Small molecule > Synthetic small molecule Small molecule; Small molecule > Synthetic small molecule	CD40; ERBB2; ICOS; TNFRSF18; TNFRSF4; TNFRSF9; TP53	Diagnostic; Predictive; Predisposing; Prognostic	To evaluate the efficacy and safety of AK112 (anti-PD-1 and VEGF bispecific antibody) combined with AK117 AntiCD47 Antibody in advanced malignant tumors	Adverse Events Dose-limiting toxicities Overall response rate Response evaluation criteria in solid tumors Safety and Tolerability	Safety/Toxicity > Adverse Drug Reactions Safety/Toxicity > Safety/Tolerability Efficacy > Clinical Response/Remission Efficacy > Clinical Response/Remission Safety/Toxicity > Safety/Tolerability	Primary Outcome Measures : Number of patients with Adverse Events (AEs) [ Time Frame: Up to approximately 2 years ] Characterization of incidence, severity and abnormal clinically significant laboratory findings of AEs Number of patients experiencing dose-limiting toxicities (DLTs) [ Time Frame: During the first 3 weeks ] Objective Response Rate (ORR) [ Time Frame: Up to approximately 2 years ] P…	Clinical benefit rate Duration of overall response Immunogenicity (other timeframe) Immunogenicity Overall response rate - duration Overall survival Progression-free survival Response evaluation criteria in solid tumors Time to response	Efficacy > Clinical Response/Remission Efficacy > Clinical Response/Duration Efficacy > Immunological Response Safety/Toxicity > Adverse Drug Reactions Efficacy > Clinical Response/Remission Efficacy > Survival Efficacy > Survival Efficacy > Clinical Response/Remission Efficacy > Disease Progression	Secondary Outcome Measures : Disease control rate (DCR) [ Time Frame: Up to approximately 2 years ] Duration of Response (DOR) [ Time Frame: Up to approximately 2 years ] Time to response (TTR) [ Time Frame: Up to approximately 2 years ] Progression free survival (PFS) [ Time Frame: Up to approximately 2 years ] Overall survival (OS) [ Time Frame: Up to approximately 2 years ] Secondary objective…	2022-04-29	Actual							2023-02-28	Anticipated	2024-02-29	Anticipated
424288	AK117-203 CTR20220115 NCT05227664 TrialTroveID-424288	A Phase II Study of AK117/AK112 in Combination With Chemotherapy for Patients With Previously Untreated Metastatic Triple-Negative Breast Cancer	II	Open	Oncology	Oncology: Breast	First line; HER2 negative; PD-L1 Positive; Second line; Stage III; Stage IV; Triple receptor negative	Breast Neoplasms; Triple Negative Breast Neoplasms	Trialtrove	Akeso Biopharma	Sponsor	Industry, all other pharma	China		Zhongshan	528437	ivonescimab ligufalimab	Vascular endothelial growth factor receptor antagonist; PD-1 antagonist; Immuno-oncology therapy; Immune checkpoint inhibitor CD47 antagonist; Signal regulatory protein alpha agonist; Immuno-oncology therapy; Immune checkpoint inhibitor	programmed cell death 1; vascular endothelial growth factor A CD47 molecule	Anticancer, immunological Anticancer, immunological	Biological > Protein > Antibody; Biological > Protein > Antibody > Bispecific antibody; Biological > Protein > Antibody > Humanized monoclonal antibody Biological > Protein > Antibody > Monoclonal antibody, other	paclitaxel nab-paclitaxel (IV)	Beta tubulin inhibitor; Microtubule stimulant; Taxane; Tubulin polymerization inhibitor Beta tubulin inhibitor; Microtubule stimulant; Taxane	epidermal growth factor receptor; erb-b2 receptor tyrosine kinase 2; tubulin beta class I tubulin beta class I	Anticancer, other Anticancer, other; Cardiovascular	Biological > Protein > Antibody > Monoclonal antibody, other; Natural product > Plant; Small molecule Reformulation > Optimized reformulation > Nanoparticle optimized; Small molecule > Synthetic small molecule	EGF; ERBB2; KCNQ1; PGR	Diagnostic; Predictive; Predisposing; Prognostic	To evaluate AK117 and AK112 in patients with unresectable locally advanced or metastatic triplenegative breast cancer. To evaluate the efficacy, safety, and pharmacokinetics of AK117/AK112 administered with chemotherapy in participants with locally advanced or metastatic triple-negative breast cancer (TNBC) who have not received prior systemic therapy for metastatic breast cancer (mBC). To evalua…	Adverse Events Complete response Overall response rate Partial response Response evaluation criteria in solid tumors Safety and Tolerability	Safety/Toxicity > Adverse Drug Reactions Efficacy > Clinical Response/Remission Efficacy > Clinical Response/Remission Efficacy > Clinical Response/Remission Efficacy > Clinical Response/Remission Safety/Toxicity > Safety/Tolerability	Primary Outcome Measures : Objective response rates (ORR) [ Time Frame: Up to approximately 2 years ] ORR is the proportion of subjects with complete response(CR) or partial response(PR) , based on RECIST v1.1 Number of participants with adverse events (AEs) [ Time Frame: Up to approximately 2 years ] An AE is any untoward medical occurrence in a participant, temporally associated with the use of…	Clinical benefit rate Duration of overall response Immunogenicity (other timeframe) Immunogenicity Overall response rate - duration Overall response rate Overall survival Progression-free survival Response evaluation criteria in solid tumors Safety and Tolerability Stable Disease Time to response	Efficacy > Clinical Response/Remission Efficacy > Clinical Response/Duration Efficacy > Immunological Response Safety/Toxicity > Adverse Drug Reactions Efficacy > Clinical Response/Remission Efficacy > Clinical Response/Remission Efficacy > Survival Efficacy > Survival Efficacy > Clinical Response/Remission Safety/Toxicity > Safety/Tolerability Efficacy > Clinical Response/Remission Efficacy > Di…	Secondary Outcome Measures : Disease control rate (DCR) [ Time Frame: Up to approximately 2 years ] Disease control rate (DCR) is defined as the proportion of subjects with CR, PR, or stable disease(SD) based on RECIST V1.1 Duration of response (DOR) [ Time Frame: Up to approximately 2 years ] DOR is defined for participants who had an objective response as the time from the first occurrence of a…	2022-03-21	Actual							2025-07-30	Anticipated	2026-12-30	Anticipated
422507	FT536-101 NCI-2022-07230 NCT05395052 TrialTroveID-422507	A Phase I, Open-Label, Multicenter Study of FT536 as Monotherapy and in Combination With Monoclonal Antibodies in Subjects With Advanced Solid Tumors	I	Terminated	Oncology	Oncology: Bladder; Oncology: Breast; Oncology: Colorectal; Oncology: Esophageal; Oncology: Gastric; Oncology: Head/Neck; Oncology: Lung, Non-Small Cell; Oncology: Ovarian; Oncology: Pancreas; Oncology: Renal; Oncology: Unspecified Solid Tumor	EGFR; HER2 negative; HER2 positive; MET Amplification/Alteration; PD-L1 Positive; Second line; Squamous Cell; Stage III; Stage IV; Triple receptor negative	Breast Neoplasms; Carcinoma, Non-Small-Cell Lung; Carcinoma, Renal Cell; Colorectal Neoplasms; Esophageal Cancer; Esophageal Neoplasms; Head and Neck Neoplasms; Kidney Neoplasms; Ovarian Cancer; Ovarian Neoplasms; Pancreatic Cancer; Pancreatic Neoplasms; Stomach Carcinoma; Stomach Neoplasms; Urethral Neoplasms; Urinary Bladder Neoplasms; Wilms Tumor	Trialtrove	Fate Therapeutics	Sponsor	Industry, all other pharma	United States	CA	San Diego	92121	FT-536	Immuno-oncology therapy; Immune checkpoint stimulant; MICA/B inhibitor	MHC class I polypeptide-related sequence A; MHC class I polypeptide-related sequence B	Anticancer, immunological	Biological > Cellular > Cell origin > Allogeneic; Biological > Cellular > Cell technology type > Chimaeric antigen receptor > CAR-NK cell; Biological > Cellular > Cell type > Stem cell > Induced pluripotent stem cell; Biological > Gene therapy; Biological > Nucleic acid > Nucleic acid, vector type	cetuximab trastuzumab cyclophosphamide nivolumab fludarabine pembrolizumab atezolizumab avelumab amivantamab interleukin-2, unspecified	EGFR antagonist ErbB-2 antagonist Immunosuppressant; DNA inhibitor PD-1 antagonist; Immuno-oncology therapy; Immune checkpoint inhibitor DNA synthesis inhibitor; Adenosine deaminase inhibitor; Ribonucleoside diphosphate reductase inhibitor; DNA repair enzyme inhibitor PD-1 antagonist; Immuno-oncology therapy; Immune checkpoint inhibitor PD-L1 antagonist; Immuno-oncology therapy; Immune checkpoint…	epidermal growth factor receptor erb-b2 receptor tyrosine kinase 2; LDL receptor related protein 1 programmed cell death 1 ribonucleotide reductase catalytic subunit M1; ribonucleotide reductase regulatory subunit M2 programmed cell death 1 CD274 molecule; programmed cell death 1 CD274 molecule epidermal growth factor receptor; MET proto-oncogene, receptor tyrosine kinase	Anticancer, immunological Anticancer, immunological Anticancer, alkylating; Immunosuppressant Immunomodulator, anti-infective; Anticancer, immunological Anticancer, antimetabolite Anticancer, immunological Anticancer, immunological Anticancer, immunological Anticancer, immunological Cytokine	Biological > Protein > Antibody > Chimaeric monoclonal antibody; Biological > Protein > Antibody > Monoclonal antibody, other Biological > Protein > Antibody > Humanized monoclonal antibody; Biological > Protein > Antibody > Monoclonal antibody, other Small molecule > Synthetic small molecule Biological > Protein > Antibody > Human monoclonal antibody Small molecule; Small molecule > Synthetic sm…	AKR1C2; albumin; BRAF; EGFR; ERBB2; GRPR; ICAM1; KRAS; NRAS	Companion Diagnosis; Diagnostic; Predictive; Predisposing; Prognostic	To determine the maximum tolerated dose of FT536 and assess its safety and clinical activity as monotherapy and in combination with one of an array of five monoclonal antibodies for the treatment of advanced solid tumors.	Adverse Events Common Terminology Criteria for Adverse Events Safety and Tolerability	Safety/Toxicity > Adverse Drug Reactions Safety/Toxicity > Adverse Drug Reactions Safety/Toxicity > Safety/Tolerability	Primary Outcome Measures : Determine the Recommended Phase 2 Dose (RP2D) [ Time Frame: Up to approximately 3 years ] The RP2Ds of FT536 monotherapy and FT536 + monoclonal antibody (mAbs) will be determined. The RP2D will be determined based on the overall safety and efficacy profile. Number of Participants with ≥ Adverse Event (AE) according to National Cancer Institute Common Terminology Criteri…				2022-05-31	Actual							2023-08-11	Actual	2023-08-11	Actual
422260	BA3182-001 NCT05808634 TrialTroveID-422260	An Open-label, Multicenter, Phase I Study Evaluating the Safety, Pharmacokinetics, and Efficacy of BA3182, a Bispecific Epithelial Cell Adhesion Molecule (EpCAM)/CD3 Antibody, in Patients With Advanced Adenocarcinoma	I/II	Open	Oncology	Oncology: Anal; Oncology: Bile Duct (Cholangiocarcinoma); Oncology: Breast; Oncology: Colorectal; Oncology: Esophageal; Oncology: Gallbladder; Oncology: Gastric; Oncology: Head/Neck; Oncology: Liver; Oncology: Lung, Non-Small Cell; Oncology: Lung, Small Cell; Oncology: Neuroendocrine; Oncology: Ovarian; Oncology: Pancreas; Oncology: Prostate; Oncology: Small Intestine	(N/A); Adenocarcinoma; Extensive; Fourth line or greater; HER2 negative; Line of therapy N/A; Metastatic; Pulmonary; Stage III; Stage IV; Triple receptor negative	Anus Neoplasms; Bile Duct Neoplasms; Breast Neoplasms; Carcinoma, Non-Small-Cell Lung; Cholangiocarcinoma; Colorectal Neoplasms; Esophageal Neoplasms; Gallbladder Neoplasms; Head and Neck Neoplasms; Intestinal Neoplasms; Liver Neoplasms; Neuroendocrine Tumors; Ovarian Cancer; Ovarian Neoplasms; Pancreatic Neoplasms; Prostatic Neoplasms; Small Cell Lung Carcinoma; Stomach Neoplasms	Trialtrove	BioAtla	Sponsor	Industry, all other pharma	United States	CA	San Diego	CA 92121	BA-3182	CD3 agonist; Epithelial cell adhesion molecule inhibitor; Immuno-oncology therapy	CD3 epsilon subunit of T-cell receptor complex; epithelial cell adhesion molecule	Anticancer, immunological	Biological > Protein > Antibody > Cell engager, bispecific; Biological > Protein > Antibody > Monoclonal antibody, other						ERBB2; NPDC1	Diagnostic; Predictive; Predisposing; Prognostic	To evaluate BA3182 in patients with colon, lung, breast, pancreas, prostate To evaluate BA3182 in patients with colorectal, NSCLC / SCLC, ovarian, prostate, TNBC To evaluate the safety, tolerability, PK, immunogenicity, efficacy and antitumor activity of BA3182 in patients with advanced adenocarcinoma Safety assessments include incidence and severity of AEs. Efficacy endpoints include ORR per REC…	Dose-limiting toxicities Maximum tolerated dose Overall response rate Response evaluation criteria in solid tumors Safety and Tolerability	Safety/Toxicity > Safety/Tolerability Safety/Toxicity > Safety/Tolerability Efficacy > Clinical Response/Remission Efficacy > Clinical Response/Remission Safety/Toxicity > Safety/Tolerability	Part 1: Assess dose limiting toxicity as defined in the protocol [Time Frame: Up to 24 months] Phase 1 Part 1: Safety Profile of BA3182 Part 1: Assess maximum tolerated dose as defined in the protocol [Time Frame: Up to 24 months] Phase 1 Part 1: Safety Profile of BA3182 Part 2: Confirmed overall response rate (ORR) per RECIST v1.1 [Time Frame: Up to 24 months] Phase 1 Part 2: Antitumor activity …	Area under the curve score Clinical benefit rate Cmax Duration of overall response Immunogenicity (other timeframe) Immunogenicity Neutralizing antibody response Overall response rate - duration Overall response rate Overall survival Plasma concentration Progression-free survival Response evaluation criteria in solid tumors Time to response	Pharmacokinetics/Pharmacodynamics > PK/PD Efficacy > Clinical Response/Remission Pharmacokinetics/Pharmacodynamics > PK/PD Efficacy > Clinical Response/Duration Efficacy > Immunological Response Safety/Toxicity > Adverse Drug Reactions Efficacy > Immunological Response Efficacy > Clinical Response/Remission Efficacy > Clinical Response/Remission Efficacy > Survival Pharmacokinetics/Pharmacodynami…	Confirmed overall response rate (ORR) per RECIST v1.1 [Time Frame: Up to 24 months] Phase 1 Part 1: Antitumor activity of BA3182 Confirmed best overall response best overall response (BOR) [Time Frame: Up to 24 months] Phase 1: Antitumor activity of BA3182 Confirmed duration of response (DOR) [Time Frame: Up to 24 months] Phase 1: Antitumor activity of BA3182 Confirmed progression-free survival (…	2023-08-14	Actual							2025-06-28	Anticipated	2025-12-31	Anticipated
418490	BLUESTAR CTR20222618 D6900C00001 EUCT number: 2022-502759-70-01 EudraCT Number: 2021-000736-66 jRCT2031210585 NCI-2021-13404 NCT05123482 TrialTroveID-418490	A Phase I/IIa Multi-center, Open-label Master Protocol Dose Escalation and Expansion Study of AZD8205 as Monotherapy and in Combination With Anticancer Agents in Participants With Advanced Solid Tumors (BLUESTAR)	I/II	Open	Oncology	Oncology: Bile Duct (Cholangiocarcinoma); Oncology: Breast; Oncology: Endometrial; Oncology: Fallopian Tube; Oncology: Lung, Non-Small Cell; Oncology: Ovarian; Oncology: Primary Peritoneal; Oncology: Unspecified Solid Tumor	HER2 negative; Second line; Serous; Squamous Cell; Stage III; Stage IV; Triple receptor negative	Bile Duct Neoplasms; Breast Neoplasms; Carcinoma, Endometrioid; Carcinoma, Non-Small-Cell Lung; Cholangiocarcinoma; Cholangiocarcinoma; Endometrial Neoplasms; Fallopian Tube Neoplasms; Neoplasms, Unknown Primary; Ovarian Cancer; Ovarian Neoplasms; Peritoneal Neoplasms	Trialtrove	AstraZeneca	Sponsor	Industry, Top 20 Pharma	United Kingdom		Cambridge	CB2 0AA	rilvegostomig puxitatug samrotecan	PD-1 antagonist; TIGIT receptor antagonist; Immuno-oncology therapy; Immune checkpoint inhibitor DNA topoisomerase I inhibitor; B7-H4 antagonist; Immuno-oncology therapy; Immune checkpoint inhibitor	programmed cell death 1; T cell immunoreceptor with Ig and ITIM domains DNA topoisomerase I; V-set domain containing T cell activation inhibitor 1	Anticancer, immunological Anticancer, immunological	Biological > Protein > Antibody > Bispecific antibody Biological > Protein > Antibody > Antibody-drug conjugate; Biological > Protein > Antibody > Monoclonal antibody, other; Small molecule > Synthetic small molecule						CCDC6; EIF3M; ERBB2; FBN2; GPT; H2AX; H4C6; HRH4	Diagnostic; Predictive; Predisposing; Prognostic	To evaluate the safety, tolerability, pharmacokinetics, pharmacodynamics, and preliminary antitumor activity of AZD8205 in participants with advanced or metastatic solid malignancies. Part A : The aim is to determine the safety, tolerability, Recommended Phase 2 Dose(RP2D), and/or the Maximum Tolerated Dose (MTD) of AZD8205. Part B: The aim of dose expansion is to evaluate anti-tumor activity of …	Adverse Events Clinical benefit rate Dose-limiting toxicities Maximum tolerated dose Overall response rate Overall survival Progression-free survival Safety and Tolerability Serious Adverse Event Vital signs	Safety/Toxicity > Adverse Drug Reactions Efficacy > Clinical Response/Remission Safety/Toxicity > Safety/Tolerability Safety/Toxicity > Safety/Tolerability Efficacy > Clinical Response/Remission Efficacy > Survival Efficacy > Survival Safety/Toxicity > Safety/Tolerability Safety/Toxicity > Serious Adverse Events Safety/Toxicity > Serious Adverse Events	Primary Outcome Measures : The number of patients with adverse events [ Time Frame: From time of Informed consent to 30 days post last dose (approximately 1 year). ] Number of patients with adverse events by system organ class and preferred term The number of patients with serious adverse events [ Time Frame: From time of Informed consent to 30 days post last dose (approximately 1 year) ] Number …	Area under the curve score Clinical benefit rate Cmax Duration of overall response Elimination half-life Immunogenicity (other timeframe) Immunogenicity Overall response rate Overall survival Partial response Plasma concentration Progression-free survival Response evaluation criteria in solid tumors Tmax	Pharmacokinetics/Pharmacodynamics > PK/PD Efficacy > Clinical Response/Remission Pharmacokinetics/Pharmacodynamics > PK/PD Efficacy > Clinical Response/Duration Pharmacokinetics/Pharmacodynamics > PK/PD Efficacy > Immunological Response Safety/Toxicity > Adverse Drug Reactions Efficacy > Clinical Response/Remission Efficacy > Survival Efficacy > Clinical Response/Remission Pharmacokinetics/Pharma…	Secondary Outcome Measures : Objective Response Rate (ORR) [ Time Frame: From first dose of AZD8205 to progressive disease or death in the absence of disease progression ( approx. 2 years ) ] The percentage of patients with a confirmed investigator assessed complete or partial response according to response criteria in solid tumours (RECIST 1.1). Duration of response (DoR) [ Time Frame: From the …	2021-10-18	Actual							2027-03-26	Anticipated	2027-03-26	Anticipated
418400	CBP-1008-02 CTR20212205 TrialTroveID-418400	Phase Ia and Ib Study on the Safety and Effectiveness of CBP-1008 for Injection in Patients With Advanced Malignant Solid Tumors	I	Open	Oncology	Oncology: Breast; Oncology: Cervical; Oncology: Colorectal; Oncology: Endometrial; Oncology: Esophageal; Oncology: Fallopian Tube; Oncology: Gastric; Oncology: Head/Neck; Oncology: Lung, Non-Small Cell; Oncology: Ovarian; Oncology: Primary Peritoneal; Oncology: Unspecified Solid Tumor	Fourth line or greater; HER2 negative; Platinum-resistant; Second line; Squamous Cell; Stage III; Stage IV; Third line; Triple receptor negative	Breast Neoplasms; Carcinoma, Endometrioid; Carcinoma, Non-Small-Cell Lung; Colorectal Neoplasms; Endometrial Neoplasms; Esophageal Cancer; Esophageal Neoplasms; Fallopian Tube Neoplasms; Head and Neck Neoplasms; Neoplasms, Unknown Primary; Ovarian Cancer; Ovarian Neoplasms; Peritoneal Neoplasms; Stomach Carcinoma; Stomach Neoplasms; Uterine Cervical Neoplasms	Trialtrove	Coherent Biopharma	Sponsor	Industry, all other pharma	China				Rico-V	Tubulin inhibitor; TRPV antagonist; Immuno-oncology therapy	folate receptor alpha; transient receptor potential cation channel subfamily V member 6	Anticancer, immunological	Biological > Protein > Antibody > Bispecific antibody; Biological > Protein > Antibody > Monoclonal antibody, other; Small molecule > Synthetic small molecule						ERBB2; FOLR1; TRPV6	Diagnostic; Predictive; Predisposing; Prognostic	To assess DLT and determine MTD To determine RP2D To assess the safety, tolerability and immunogenicity of CBP-1008	Dose-limiting toxicities Immunogenicity (other timeframe) Immunogenicity Maximum tolerated dose Safety and Tolerability	Safety/Toxicity > Safety/Tolerability Efficacy > Immunological Response Safety/Toxicity > Adverse Drug Reactions Safety/Toxicity > Safety/Tolerability Safety/Toxicity > Safety/Tolerability	Primary endpoint indicators and evaluation time: Endpoint selection: Safety index index: Evaluate DLT and determine MTD; determine RP2D; evaluate the safety, tolerability and immunogenicity of CBP-1008. Evaluation time: Screening period (D1-D28), each treatment period (D1-D28), EOT	Safety and Tolerability	Safety/Toxicity > Safety/Tolerability	Secondary objectives: 1. To evaluate the anti-tumor activity of CBP-1008 in patients with advanced malignant solid tumors; 2. To determine the PK characteristics of CBP-1008 and its main metabolites at single and multiple doses. Exploratory purposes: 1. To identify potential predictive biomarkers for the efficacy of CBP-1008. Secondary endpoint indicators and evaluation time Endpoint selection:Ef…	2021-09-01	Actual
415928	22-0510 IMM2902-101 NCI-2022-03770 NCT05076591 TrialTroveID-415928	A Phase I, Open-Label, Multicenter, Dose Escalation Study Evaluating the Safety, Tolerability, and Preliminary Efficacy of IMM2902 in Patients With HER2-Expressing Advanced Solid Tumors	I	Temporarily Closed	Oncology	Oncology: Breast; Oncology: Colorectal; Oncology: Esophageal; Oncology: Gastric; Oncology: Lung, Non-Small Cell; Oncology: Ovarian	HER2 low; HER2 positive; Second line; Stage III; Stage IV; Third line	Breast Neoplasms; Carcinoma, Non-Small-Cell Lung; Colorectal Neoplasms; Esophageal Neoplasms; Neoplasms; Neoplasms, Unknown Primary; Ovarian Neoplasms; Stomach Carcinoma; Stomach Neoplasms	Trialtrove	ImmuneOnco Biopharmaceuticals (Shanghai) Co.	Sponsor	Industry, all other pharma	China		Shanghai		IMM-2902	ErbB-2 antagonist; CD47 antagonist; Immuno-oncology therapy; Signal regulatory protein alpha antagonist; Immune checkpoint inhibitor	CD47 molecule; erb-b2 receptor tyrosine kinase 2; signal regulatory protein alpha	Anticancer, immunological	Biological > Protein > Antibody > Bispecific antibody; Biological > Protein > Antibody > Monoclonal antibody, other						ERBB2; G6PD	Diagnostic; Predictive; Predisposing; Prognostic	To evaluate the safety, efficacy, and pharmacokinetics (PK) of IMM2902, a HER2/SIRPa bispecific mAb-Trap antibody-receptor fusion protein, in patients with HER2-expressing advanced solid tumor.	Adverse Events Common Terminology Criteria for Adverse Events Dose-limiting toxicities Maximum tolerated dose	Safety/Toxicity > Adverse Drug Reactions Safety/Toxicity > Adverse Drug Reactions Safety/Toxicity > Safety/Tolerability Safety/Toxicity > Safety/Tolerability	Primary Outcome Measures : Dose-Limiting Toxicity (DLT) [ Time Frame: 48 Weeks ] All toxicities will be graded according to the NCI CTCAE Version 5.0, which provides additional guidance for AEs not specifically mentioned in CTCAE. A DLTs is defined as any Grade 3 or greater AE that is assessed as related to study treatment that occurs during the 4-week DLTs observation period. maximum tolerated d…				2022-06-20	Actual							2024-12-01	Anticipated	2024-12-31	Anticipated
415924	2107239-9 NCT05076682 Renaissance TrialTroveID-415924	Reverse Triple Negative Immune Resistant Breast Cancer	II	Open	Oncology	Oncology: Breast	HER2 negative; Line of therapy N/A; PD-1 Refractory; PD-L1 Refractory; Stage III; Stage IV; Triple receptor negative	Breast Neoplasms; Triple Negative Breast Neoplasms	Trialtrove	Fudan University - Shanghai, China	Sponsor	Academic					choline bitartrate efavirenz pegfilgrastim, Jiangsu Hengrui Pharmaceuticals cromoglicate camrelizumab AK-123 trastuzumab rezetecan notiretatug rezetecan	Unidentified pharmacological activity Non-nucleoside reverse transcriptase inhibitor Granulocyte colony stimulating factor agonist Unidentified pharmacological activity PD-1 antagonist; Immuno-oncology therapy; Immune checkpoint inhibitor PD-1 antagonist; Immuno-oncology therapy; CD73 antagonist; Immune checkpoint inhibitor ErbB-2 antagonist; DNA topoisomerase I inhibitor DNA topoisomerase inhibi…	gag-pol, HIV-1 colony stimulating factor 2 receptor alpha subunit; colony stimulating factor 3 receptor Unspecified programmed cell death 1 5'-nucleotidase ecto; programmed cell death 1 DNA topoisomerase I; erb-b2 receptor tyrosine kinase 2 nectin cell adhesion molecule 4	Analgesic, other; Antipsychotic Antiviral, anti-HIV Radio/chemoprotective; Haematological; Cytokine Antipsoriasis; Immunosuppressant Anticancer, immunological Anticancer, immunological; Immunosuppressant Anticancer, other Anticancer, immunological	Small molecule > Synthetic small molecule Small molecule; Small molecule > Synthetic small molecule Biological > Biological, other > Biosimilar; Biological > Protein; Biological > Protein > Recombinant protein > Recombinant growth factor; Reformulation > Conjugate > Pegylated Small molecule; Small molecule > Synthetic small molecule Biological > Protein > Antibody > Humanized monoclonal antibody …	undisclosed - chemotherapy	Unidentified pharmacological activity		Anticancer, other	Small molecule > Synthetic small molecule	ERBB2; SPACA9	Diagnostic; Predictive; Predisposing; Prognostic	To evaluate the efficacy and safety of combined treatment (sodium cromoglicate, choline, or efavirenz, SHR 1811, SHR 2102, mecapegfilgrastim) with immune checkpoint inhibitor or immune checkpoint inhibitor rechallenge(AK131) in mTNBC (triple negative breast cancer) patients who progressed during previous immune checkpoint inhibitors. To evaluate the efficacy and safety of combining mast cell ther…	Overall response rate Response evaluation criteria in solid tumors	Efficacy > Clinical Response/Remission Efficacy > Clinical Response/Remission	Primary Outcome Measures : Objective Response Rate (ORR) Baseline until disease progression or loss of clinical benefit, assessed up to 6 months Immune changes in peripheral blood Baseline until disease progression or loss of clinical benefit, assessed up to 6 months The primary endpoint was the objective response rate (ORR) assessed using RECIST v1.1 criteria.	Adverse Events Clinical benefit rate Progression-free survival Safety and Tolerability	Safety/Toxicity > Adverse Drug Reactions Efficacy > Clinical Response/Remission Efficacy > Survival Safety/Toxicity > Safety/Tolerability	Secondary Outcome Measures : isease Control Rate (DCR) Baseline through end of study, assessed up to 6 months Progression Free Survival (PFS) Randomization to death from any cause, through the end of study,assessed up to 6 months Safety and treatment-related AEs Randomization to death from any cause, through the end of study,assessed up to 12 months Biomarker analysis1 Mast cell function will be …	2022-06-30	Actual							2026-12-31	Anticipated	2027-03-31	Anticipated
415515	AK129-101 CTR20222965 NCT05645276 TrialTroveID-415515	A Phase Ia/Ib, Open Label, Dose Escalation and Dose Extension Trial of Anti-PD-1 and LAG-3 Bispecific Antibody AK129 to Evaluate the Safety, Tolerability and Antitumor Efficacy in Patients With Advanced Malignant Tumors	I	Open	Oncology	Oncology: Breast; Oncology: Colorectal; Oncology: Head/Neck; Oncology: Lung, Non-Small Cell; Oncology: Lymphoma, Non-Hodgkin's; Oncology: Unspecified Solid Tumor	Aggressive; Diffuse large B-cell lymphoma (DLBCL); HER2 negative; Line of therapy N/A; MSS/pMMR; PD-1 Naive; PD-L1 Naive; Stage III; Stage IV; Triple receptor negative	Breast Neoplasms; Carcinoma, Non-Small-Cell Lung; Colorectal Neoplasms; Head and Neck Neoplasms; Lymphoma, Large B-Cell, Diffuse; Lymphoma, Large-Cell, Anaplastic; Lymphoma, Non-Hodgkin; Neoplasms	Trialtrove	Akeso Biopharma	Sponsor	Industry, all other pharma	China		Zhongshan	528437	AK-129	PD-1 antagonist; Immuno-oncology therapy; Immune checkpoint inhibitor	lymphocyte activating 3; programmed cell death 1	Anticancer, immunological	Biological > Protein > Antibody > Bispecific antibody; Biological > Protein > Antibody > Monoclonal antibody, other						ERBB2	Diagnostic; Predictive; Predisposing; Prognostic	To evaluate anti PD1/LAG3 antibody in patients with advanced malignant tumor	Adverse Events Common Terminology Criteria for Adverse Events Dose-limiting toxicities Maximum tolerated dose Safety and Tolerability Serious Adverse Event	Safety/Toxicity > Adverse Drug Reactions Safety/Toxicity > Adverse Drug Reactions Safety/Toxicity > Safety/Tolerability Safety/Toxicity > Safety/Tolerability Safety/Toxicity > Safety/Tolerability Safety/Toxicity > Serious Adverse Events	Primary Outcome Measures : Incidence and severity of adverse events(AE) [ Time Frame: Up to approximately 2 years ] Incidence and severity of AEs is aim to evaluate the safety of AK129 Incidence of serious adverse events(SAE) [ Time Frame: Up to approximately 2 years ] Incidence of SAE is aim to evaluate the safety of AK129 The incidence of suspected unexpected serious adverse reactions(SUSAR) [ …	Clinical benefit rate Complete response Duration of overall response Immunogenicity (other timeframe) Immunogenicity Overall response rate Overall survival Partial response Progression-free survival Response evaluation criteria in solid tumors Safety and Tolerability Stable Disease Time to response Volume of distribution	Efficacy > Clinical Response/Remission Efficacy > Clinical Response/Remission Efficacy > Clinical Response/Duration Efficacy > Immunological Response Safety/Toxicity > Adverse Drug Reactions Efficacy > Clinical Response/Remission Efficacy > Survival Efficacy > Clinical Response/Remission Efficacy > Survival Efficacy > Clinical Response/Remission Safety/Toxicity > Safety/Tolerability Efficacy > Cl…	Secondary Outcome Measures : Objective response rate(ORR) [ Time Frame: Up to approximately 2 years ] ORR is proportion of subjects with complete response(CR) or partial response(PR), based on Response Evaluation Criteria in Solid Tumors(RECIST) v1.1(Solid Tumor)or Lugano 2014 Evaluation Criteria(lymphoma) Disease control rate(DCR) [ Time Frame: Up to approximately 2 years ] Disease control rate(…	2023-03-02	Actual							2025-02-28	Anticipated	2025-02-28	Anticipated
415500	1007620 EUCT number: 2024-510722-10-00 EudraCT Number: 2021-001790-23 GCT1047-01 NCT05180474 NL82658.056.23 RECF-004736 TrialTroveID-415500	First-in-human, Open-label, Dose-escalation Trial With Expansion Cohorts to Evaluate Safety of GEN1047 in Subjects With Malignant Solid Tumors	I/II	Closed	Oncology	Oncology: Bile Duct (Cholangiocarcinoma); Oncology: Bladder; Oncology: Breast; Oncology: Cervical; Oncology: Endometrial; Oncology: Head/Neck; Oncology: Lung, Non-Small Cell; Oncology: Ovarian; Oncology: Renal	Fourth line or greater; Squamous Cell; Stage I; Stage II; Stage III; Stage IV	Bile Duct Neoplasms; Breast Neoplasms; Carcinoma, Endometrioid; Carcinoma, Non-Small-Cell Lung; Carcinoma, Renal Cell; Cholangiocarcinoma; Cholangiocarcinoma; Endometrial Neoplasms; Head and Neck Neoplasms; Kidney Neoplasms; Nasopharyngeal Carcinoma; Ovarian Cancer; Ovarian Neoplasms; Renal Cancer; Squamous Cell Carcinoma of Head and Neck; Urethral Neoplasms; Urinary Bladder Neoplasms; Uterine Ce…	Trialtrove	Genmab	Sponsor	Industry, all other pharma	Denmark		Copenhagen	1560	GEN-1047	B7-H4 antagonist; CD3 agonist; Immuno-oncology therapy; Immune checkpoint inhibitor	CD3 epsilon subunit of T-cell receptor complex; V-set domain containing T cell activation inhibitor 1	Anticancer, immunological	Biological > Protein > Antibody > Cell engager, bispecific; Biological > Protein > Antibody > Monoclonal antibody, other						MUC16	Diagnostic; Prognostic	To evaluate safety of GEN1047 in subjects with malignant solid tumors T evaluate safety. Besides safety, the study will determine the recommended GEN1047 dose to be tested in a larger group of participants and assess preliminary clinical activity of GEN1047.	Adverse Events Complete response Dose-limiting toxicities Maximum tolerated dose Overall response rate Partial response Response evaluation criteria in solid tumors Safety and Tolerability Treatment Emergent Adverse Events	Safety/Toxicity > Adverse Drug Reactions Efficacy > Clinical Response/Remission Safety/Toxicity > Safety/Tolerability Safety/Toxicity > Safety/Tolerability Efficacy > Clinical Response/Remission Efficacy > Clinical Response/Remission Efficacy > Clinical Response/Remission Safety/Toxicity > Safety/Tolerability Safety/Toxicity > Adverse Drug Reactions	Main objective of the trial Dose Escalation Part: Determine the maximum tolerated dose (MTD) and/or recommended phase 2 dose (RP2D) and/or maximum administered dose (MAD) Characterize the safety profile of GEN1047 Dose Expansion Part: Evaluate antitumor activity Primary end point(s) Dose Escalation Part: Dose-liming toxicities (DLT) Adverse events (AE) and safety laboratory parameters Dose Expans…	Adverse Events Area under the curve score Cancer Antigen 125 Clinical benefit rate Cmax Duration of overall response Elimination half-life Immunogenicity (other timeframe) Immunogenicity Overall response rate - duration Overall response rate Overall survival Plasma concentration Progression-free survival Response evaluation criteria in solid tumors Safety and Tolerability Stable Disease Time to r…	Safety/Toxicity > Adverse Drug Reactions Pharmacokinetics/Pharmacodynamics > PK/PD Efficacy > CA-125 Response Efficacy > Clinical Response/Remission Pharmacokinetics/Pharmacodynamics > PK/PD Efficacy > Clinical Response/Duration Pharmacokinetics/Pharmacodynamics > PK/PD Efficacy > Immunological Response Safety/Toxicity > Adverse Drug Reactions Efficacy > Clinical Response/Remission Efficacy > Cli…	Secondary objectives of the trial Dose Escalation Part: Characterize pharmacokinetic (PK) profile Evaluate immunogenicity of GEN1047 Evaluate preliminary antitumor activity based on response assessment criteria (Response Evaluation Criteria In Solid Tumors [RECIST] v1.1) Dose Expansion Part: Evaluate preliminary antitumor activity based on response assessment criteria (RECIST v1.1) Evaluate preli…	2021-12-13	Actual	34.55	Actual	2024-10-29	Actual	14.07	Anticipated	2025-12-31	Anticipated	2025-12-31	Anticipated
415357	21498 C4431001 NCI-2021-12360 NCT05067972 TrialTroveID-415357	A PHASE I DOSE ESCALATION AND EXPANSION STUDY TO EVALUATE THE SAFETY, TOLERABILITY, PHARMACOKINETIC, PHARMACODYNAMIC, AND ANTITUMOR ACTIVITY OF PF-07260437 IN ADVANCED OR METASTATIC SOLID TUMORS	I	Terminated	Oncology	Oncology: Breast; Oncology: Endometrial; Oncology: Ovarian	Estrogen receptor positive; HER2 negative; PD-1 Naive; PD-L1 Naive; Progesterone receptor positive; Second line; Stage III; Stage IV; Third line; Triple receptor negative	Breast Neoplasms; Carcinoma, Endometrioid; Endometrial Neoplasms; Neoplasms; Ovarian Cancer; Ovarian Neoplasms	Trialtrove	Pfizer	Sponsor	Industry, Top 20 Pharma	United States	NY	New York	NY 10001	PF-07260437	CD3 agonist; Immuno-oncology therapy; Immune checkpoint inhibitor	CD3 epsilon subunit of T-cell receptor complex; V-set domain containing T cell activation inhibitor 1	Anticancer, immunological	Biological > Protein > Antibody > Cell engager, bispecific; Biological > Protein > Antibody > Monoclonal antibody, other						albumin; CCDC6; ERBB2; GPT; H4C6; HRH4	Diagnostic; Predictive; Predisposing; Prognostic	To evaluate safety , efficacy , pahramacodynamics and pharmacokinetics of PF-07260437, a B7-H4 x CD3 bispecific mAb, in patients with advanced or metastatic breast cancer, ovarian cancer or endometrial cancer.	Adverse Events Alkaline phosphatase (ALP) Aspartate aminotransferase level Bilirubin Common Terminology Criteria for Adverse Events Creatinine kinase level Dose-limiting toxicities Eosinophil levels Hematocrit level Hemoglobin level Hemoglobin Leukocyte count Liver function Neutropenia Pregnancy (contraceptive failure) Serious Adverse Event Treatment Emergent Adverse Events	Safety/Toxicity > Adverse Drug Reactions Efficacy > Laboratory Measurements (Efficacy) Efficacy > Laboratory Measurements (Efficacy) Efficacy > Laboratory Measurements (Efficacy) Safety/Toxicity > Adverse Drug Reactions Safety/Toxicity > Laboratory Measurements (Safety/Toxicity) Safety/Toxicity > Safety/Tolerability Efficacy > Inflammatory Assessment Efficacy > Blood Measures (Efficacy) Efficacy …	Primary Outcome Measures : Number of Participants With Dose-Limiting Toxicities (DLTs) in Dose Escalation - Part 1 Any of the following treatment-related adverse events (AEs) occurring during the DLT observation period were classified as DLTs: Hematological DLTs: neutropenia Grade (G) 4, febrile neutropenia, ≥G3 for >7d (days), G3 with infection; thrombocytopenia G4, G3 with bleeding or requiring…	Adverse Events Area under the curve score Cmax Creatinine kinase level Plasma concentration Tmax	Safety/Toxicity > Adverse Drug Reactions Pharmacokinetics/Pharmacodynamics > PK/PD Pharmacokinetics/Pharmacodynamics > PK/PD Safety/Toxicity > Laboratory Measurements (Safety/Toxicity) Pharmacokinetics/Pharmacodynamics > PK/PD Pharmacokinetics/Pharmacodynamics > PK/PD	Secondary Outcome Measures : Number of Participants With Immune-Related Adverse Events (irAEs) irAEs included gastrointestinal (ie, diarrhea/colitis), dermatological (ie, rash), pulmonary (ie, pneumonitis), hepatic (ie, liver test elevation), renal (ie, creatinine increased), cardiac (ie, myocarditis), endocrine (ie, endocrine disorder), and other toxicities. [Time Frame: Day 1 up to 90 days afte…	2021-10-07	Actual							2023-10-17	Actual	2023-10-17	Actual
413071	2021-0358 NCI-2021-09420 NCT05035836 TrialTroveID-413071	A Phase II Single-Arm Open-Label Pilot Trial Evaluating Zanidatamab (ZW25) in Patients With Early Stage HER2/Neu Positive (HER2+) Breast Cancer (BC)	II	Open	Oncology	Oncology: Breast	Estrogen receptor positive; HER2 positive; Neoadjuvant; Stage I; Stage II	Breast Neoplasms	Trialtrove	MD Anderson Cancer Center, University of Texas Zymeworks	Sponsor Collaborator	Academic Industry, all other pharma	Canada	BC	Vancouver	V6H3V9	zanidatamab	ErbB-2 antagonist	erb-b2 receptor tyrosine kinase 2	Anticancer, immunological	Biological > Protein > Antibody > Bispecific antibody; Biological > Protein > Antibody > Monoclonal antibody, other	letrozole tamoxifen	Estrogen receptor antagonist; Aromatase inhibitor Estrogen receptor antagonist; Selective estrogen receptor modulator	cytochrome P450 family 19 subfamily A member 1 estrogen receptor 1	Anticancer, hormonal Anticancer, hormonal	Small molecule; Small molecule > Synthetic small molecule Small molecule > Synthetic small molecule	ERBB2; GPT	Diagnostic; Predictive; Predisposing; Prognostic	To Evaluate the efficacy of zanidatamab for patients with early stage HER2/neu positive (HER2+) breast cancer (BC) as determined by pathologic complete response (pCR) To study the hypothesize that zanidatamab would be a safe and effective regimen for women with node negative stage I HER2+ BC.	Complete response	Efficacy > Clinical Response/Remission	Primary Objective: To determine the efficacy of zanidatamab for patients with early stage HER2/neu positive (HER2+) breast cancer (BC) as determined by pathologic complete response (pCR) 1 Primary Outcome Measures : To determine the efficacy of zanidatamab for patients with early stage HER2/neu positive (HER2+) breast cancer (BC) as determined by pathologic complete response (pCR [ Time Frame: th…	Adverse Events Complete response Magnetic Resonance Imaging Safety and Tolerability Treatment Emergent Adverse Events	Safety/Toxicity > Adverse Drug Reactions Efficacy > Clinical Response/Remission Efficacy > Imaging Safety/Toxicity > Safety/Tolerability Safety/Toxicity > Adverse Drug Reactions	Secondary Objective(s): To determine pathologic response by residual cancer burden (RCB). 1-3 To evaluate the radiographic response and volumetric change in tumor size by ultrasound and MRI To evaluate tolerability and safety of zanidatamab for treatment-naïve early stage HER2+ breast cancer (BC). To evaluate the rate of adverse events and treatment-emergent adverse events with zanidatamab alone …	2021-11-16	Actual							2025-12-29	Anticipated	2025-12-29	Anticipated
409607	ChiCTR2100052887 CTR20212397 NCT05862831 PM1003-AB001M-ST-R TrialTroveID-409607	Phase I Clinical Trial to Evaluate the Tolerability, Safety, Pharmacokinetic Characteristics and Primary Efficacy of PM1003 Injection in Patients with Advanced Solid Tumors and Phase IIa Clinical Trial to Evaluate the Primary Efficacy of PM1003 Injection in Advanced Solid Tumors	I/II	Open	Oncology	Oncology: Bladder; Oncology: Breast; Oncology: Cervical; Oncology: Endometrial; Oncology: Gastric; Oncology: Head/Neck; Oncology: Lung, Non-Small Cell; Oncology: Renal; Oncology: Unspecified Solid Tumor	Fourth line or greater; HER2 negative; PD-1 Naive; PD-1 Positive; PD-1 Refractory; PD-L1 Naive; PD-L1 Positive; PD-L1 Refractory; Second line; Squamous Cell; Stage III; Stage IV; Third line; Triple receptor negative	Breast Neoplasms; Carcinoma, Endometrioid; Carcinoma, Non-Small-Cell Lung; Carcinoma, Renal Cell; Endometrial Neoplasms; Head and Neck Neoplasms; Kidney Neoplasms; Neoplasms, Unknown Primary; Renal Cancer; Stomach Neoplasms; Urethral Neoplasms; Urinary Bladder Neoplasms; Uterine Cervical Neoplasms; Wilms Tumor	Trialtrove	BioNTech/Biotheus (Other Hospital/Academic/Medical Center)	Sponsor Collaborator	Industry, all other pharma Academic	Germany		Mainz	D-55131	PM-1003	CD137 agonist; PD-L1 antagonist; Immuno-oncology therapy; Immune checkpoint stimulant	CD274 molecule; TNF receptor superfamily member 9	Anticancer, immunological	Biological > Protein > Antibody > Cell engager, bispecific; Biological > Protein > Antibody > Monoclonal antibody, other						ERBB2; GPT; LAG3; TNF	Diagnostic; Predictive; Predisposing; Prognostic	To evaluate PM1003 Injection for the Treatment of Patients with Advanced malignant solid tumor To evaluate the safety and tolerability of PM1003 in the treatment of subjects with advanced solid tumors.rs. Phase I primary objective: To evaluate the safety and tolerability of PM1003 in the treatment of advanced solid tumors; Phase IIa primary objective: To preliminarily investigate the anti-tumor a…	Dose-limiting toxicities Overall response rate Response evaluation criteria in solid tumors Safety and Tolerability Treatment Emergent Adverse Events	Safety/Toxicity > Safety/Tolerability Efficacy > Clinical Response/Remission Efficacy > Clinical Response/Remission Safety/Toxicity > Safety/Tolerability Safety/Toxicity > Adverse Drug Reactions	Primary endpoint indicators and evaluation time; Phase I: The occurrence of DLT Within 21 days after the first dose Safety index Phase I: TRAEs During treatment Safety index Phase IIa: ORR During treatment Effectiveness index Type: Primary indicator Outcome: Occurrence of DLT within 21 days after the first dose Type:Primary indicator Outcome:ORR Primary Outcome Measures : Dose Limited Toxicity（DL…	Adverse Events Clinical benefit rate Immunogenicity (other timeframe) Immunogenicity Maximum tolerated dose Overall response rate - duration Overall response rate Overall survival Progression-free survival Safety and Tolerability	Safety/Toxicity > Adverse Drug Reactions Efficacy > Clinical Response/Remission Efficacy > Immunological Response Safety/Toxicity > Adverse Drug Reactions Safety/Toxicity > Safety/Tolerability Efficacy > Clinical Response/Remission Efficacy > Clinical Response/Remission Efficacy > Survival Efficacy > Survival Safety/Toxicity > Safety/Tolerability	Phase I: MTD Phase I: PK Phase I: ORR, DCR, PFS, OS Phase I: Immunogenicity Phase I: Confirm RP2D Phase IIa: ORR, PFS, DCR, DOR, OS Stage IIa: Adverse events and severity during the treatment period Stage IIa: Immunogenicity During treatment The first assessment is 7 weeks, and every 8 weeks thereafter Safety index Effectiveness index Secondary endpoint included the testing for anti-drug antibodi…	2021-09-07	Actual							2025-09-07	Anticipated	2025-11-15	Anticipated
[truncated: 99 more rows]
[truncated: 37 more columns]

## Sheet: Query
[(Drug Type is Biological > Protein > Antibody > Bispecific antibody) OR (Drug Type is Biological > Protein > Antibody > Cell engager, bispecific)] AND (Disease is Oncology: Breast) AND [(Actual Start Date is to 2025/09/07) OR (Anticipated Start Date is to 2025/09/07)] AND (Study Design does not contain Observational)
Open query in browser
Not all Full Text data (Licensing, Marketing, Phase III, Phase II, Phase I or Preclincal columns) was exported. Any data above the maximum cell size permitted by Excel was omitted.
